# Supplementary material for: Role of the nuclear membrane protein Emerin in front-rear polarity of the nucleus
Source: Nat Commun. 2020 May 1;11:2122. doi: 10.1038/s41467-020-15910-9 (PMC7195445; doi:10.1038/s41467-020-15910-9)
Supplement: Supplementary file 7 — Source Data [file 41467_2020_15910_MOESM7_ESM.xlsx]

## Sheet: Fig. 2d
Nuc-MTOC distance
MOCK	EMD RNAi
0	11.3148
1.18344	1.86276
0	6.51576
0.98244	4.64268
0	2.63544
2.82312	5.43648
9.40056	2.60916
4.6986	2.96856
0	4.8846
0.2118	1.82928
0	3.1044
4.4226	4.65024
0.21948	6.39096
0	5.01708
0	4.68756
0.54876	0
0.9912	7.68624
0	1.29228
14.3843	4.97616
0	0.75516
2.37096	1.65216
1.77012	0
2.22324	4.59468
0	1.81188
0	2.68704
0	7.95768
0	3.84756
0	3.63012
0	7.44996
5.4126	2.63904
0	6.00192
0	0.47136
0	0
0	2.41812
0	0.564
0	5.49684
1.575	10.1116
0	3.52488
0.06468	4.00776
0	1.61544
3.03756	6.37956
0	13.4888
2.94264	5.72976
1.42824	6.39096
0	4.6182
1.26684	7.09416
6.90192	5.02692
0.54588	1.50672
0.88944	1.36536
0	4.30224
0	2.78652
0	5.41776
2.54952	6.4158
0	2.41416
2.469	2.67612
7.04988	0
3.04152	2.32572
2.5212	4.41204
0	8.06208
0.63888	4.52976
0.31992	5.62716
1.44312	7.41072
0.58224	3.27192
0.34932	7.1442
0.83508	0
0	4.18674
0.00108	2.98704
1.21968	6.66372
11.6051	1.2852
4.77324	13.2506
0	0.93324
0.60348	3.57876
0	1.3518
0	7.55868
0.9528	2.43384
0	2.80152
0	12.3079
0.17544	3.50232
0.44424	3.58716
0	1.00212
2.63868	4.2216
2.78076	1.01736
1.72524	1.59012
0	1.29804
0.07224	3.4896
0	0.56076
0	1.8084
0	5.68152
0	7.58784
0	7.62636
0.16068	7.95012
0.44844	4.8516
0	2.10456
0	1.27284
1.99284	0
0	1.8792
0.009	1.62828
0	5.37564
5.51712	17.4926
0	10.5505
1.49124	4.70028
0.40428	5.17428
0.70164	2.36928
0	4.17444
0	14.4364
0	1.30596
0.1344	0.78264
0.12912	1.63428
0	1.57404
1.85616	1.61868
1.40712	2.63544
0	14.6298
1.85856	8.48616
5.70432	13.1876
3.19272	5.26944
3.31044	1.03176
1.84356	2.94096
1.10796	11.7215
2.30124	1.64004
0	3.99168
0.62388	0
1.97352	12.9526
1.93188	5.60244
1.37592	1.14612
1.82064	0
0	2.24352
1.92348	3.4278
8.6556	8.70276
3.57768	3.822
2.34924	1.97676
1.38192	2.73624
0	9.59628
0	1.14048
0	9.59016
6.09096	4.9812
2.28696	4.58436
2.43828	9.33768
4.18068	6.36072
2.3622	8.871
3.04812	6.17784
4.8216	8.69436
2.1876	8.42784
2.26872
3.22812
2.67528
4.12428
2.72076
4.67028
4.57068
1.76784
2.2146
7.5768
0
3.30276
5.5458
4.11168
2.66388
1.99428
2.96832
2.39892
2.4924
1.34196
1.26312
1.83336
2.31132
1.47732
2.04096
4.90068
1.88988
1.42068
1.8672
4.1712
1.17216
1.18992
0.93084
4.67076
6.31104
6.68532
0
2.03496
2.04072
4.12044
4.75236
2.89752
1.89936
1.76616
7.94184
4.26996
1.38012
1.85388
3.1416
2.60484
2.99508
0
4.53444
0
0.54648

## Sheet: Fig. 4b
Mean traction
MOCK	EMD RNAi
0.192113	0.199112
0.246093	0.144812
0.112865	0.233824
0.147779	0.0270979
0.3056	0.0802794
0.17464	0.168267
0.262303	0.0858806
0.0806311	0.0815972
0.161277	0.124464
0.167348	0.053626
0.093947	1.37816
0.510498	0.469735
0.0692095	0.529652
1.45243	0.57784
2.49711	0.80995
2.49398	1.3726
1.56769	0.250555
0.841079	1.59423
1.54968	0.748053
1.90417	0.236248
2.96885	0.882547
2.33399	0.240151
1.72882	0.330391
2.95605	0.906366
5.69659	1.21438
4.47322	0.854807
	0.551041
	1.07481
	1.14565
	0.560666
	0.316801
	0.738296
	1.71532
	0.310751
	0.634596
	0.609344

## Sheet: Fig. 4d
number of cytoplasmic signals/cell
LMNB1/EMD	Nesprin 1/EMD
5	5
6	8
1	8
23	34
10	11
12	12
15	20
8	6
5	11
2	8
3	17
5	12
7	6
5	12
8	12
5	9
6	7
12	18
8	14
12	12
11	15
5	29
12	13
1	14
4	16
19	24
12	22
7	27
5	15
4	9
7	18
1	17
11	10
6	6
3	10
7	8
1	16
4	8
4	12
7	21
9	19
6	7
6	1
5	11
1	43
4	31
3	22
4	42
5	24
3	13
8	38
4	23
2	5
12	8
8	43
5	36
8	22
8	25
16	58
13	26
7	28
5	35
9	48
6	10
6	15
3	4
2	7
2	5
6	17
2	26
2	14
12	13
2	11
3	8
1	9
6	19
4	6
2	3
9	2
2	7
5	6
2	5
1	1
1	15
2	4
8	7
5	9
9	1
7	9
	2
	2
	5
	6
	0

## Sheet: Fig. 5c
Nuc-MTOC distance				Mean area of focal adhesions
Normal	EDMD	EDMD + EMD-GFP		Normal	EDMD	EDMD + EMD-GFP
1.36068	3.04956	2.9184		1.39765	0.639413	1.30902
1.4754	6.327	1.54176		1.8375	1.07042	0.889926
1.47684	5.86476	1.00824		1.82713	0.916481	1.73797
0	6.84888	1.6746		1.96317	1.21275	1.00822
6.27984	4.66944	4.65816		1.15418	1.21461	0.992895
2.43852	6.24408	15.9224		1.09813	0.765625	0.987392
1.51536	0.60252	3.41556		1.12621	1.911	1.13521
7.12032	16.9561	15.2294		2.9366	0.882	1.25895
0.55332	11.5793	0		1.47139	0.756	1.19618
14.4258	0.22608	9.01896		0.995841	1.03404	1.13312
3.32916	9.92304	1.37004		2.01177	0.986125	1.22636
1.02648	4.05564	10.4352		1.11271	0.691615	2.2084
4.5654	14.4018	11.661		1.295	0.914375	1.31507
2.36028	5.12952	9.06276		1.13312	0.889926	1.27018
2.48544	10.2487	7.00152		1.53125	1.18948	1.13042
1.89732	1.87632	2.81712		1.55127	0.954015	1.38559
0	3.61824	0		1.02488	1.38068	0.954734
0	5.19468	2.05584		1.89651	1.04751	1.27553
5.84088	3.41904	24.037		1.0662	0.972344	0.90024
0	6.91236	9.1992		0.850108	0.910875	1.0339
0	3.06924	1.0272		1.23587	0.946094	0.848077
2.541	0	1.32288		2.16639	0.90825	0.792847
2.47776	2.48784	0		1.76341	1.078	0.884072
2.4846	4.70844	1.37808		0.966389	3.36875	0.98625
3.00516	8.12592	12.7069		1.43108	1.11428	1.1347
0.83052	12.3504	0.35232		1.37284	1.626	0.942025
0	4.73556	2.98392		1.05219	2.18969	1.39608
1.0302	6.80388	0		1.70953	1.17804	0.816223
2.769	11.266	7.29084		2.93562	1.05	1.36257
4.53024	0.04392	0.46308		1.17068	1.23878	1.47
3.21384	8.10024	13.6584		1.03959	0.768542	1.91273
1.70976	0	0.62424		1.04675	0.934436	1.19599
20.6513	3.4512	23.2865		1.62021	1.16201	0.901736
2.1672	10.3234	1.7946		1.52772	1.80341	0.911094
1.81344	2.25708	0.26832		2.13916	1.02083	1.51083
2.0802	4.46196	3.28272		0.925556	1.12639	0.821133
0	4.76892	0		1.10778	0.809922	0.902537
3.80148	7.57752	16.0625		1.54096	0.9555	1.02226
5.6856	22.9199	1.92852		1.47707	1.25562	0.941719
5.56524	0.34992	0		1.98932	1.05273	1.03986
4.35084	7.14816	0.66828		1.5178	1.28965	1.00822
7.54188	4.39848	0.9216		1.37557	1.08155	1.08088
0	4.21752	5.31168		1.25841	1.03268	1.0325
6.26124	7.49244	6.34464		1.29873	1.17816	1.13521
7.24392	4.77864	3.05532		1.93977	0.818125	0.910137
3.1014	0	16.7284		1.7958	1.04295	1.29662
1.36392	11.7188	1.02912		2.6254	1.11257	1.20551
3.59652	7.1208	7.04988		1.8587	1.47766	1.42034
1.64748	13.1098	8.82984		2.0572	0.870343	1.65222
0	7.13556	0.22836		1.79489	0.994848	1.45676
1.71708	0	0.54036		0.853966	0.79625	1.11985
4.3494	2.0754	4.03284		1.43304	1.12948	1.38559
0	0	7.36692		2.29651	0.775833	1.10441
1.03992	1.32732	4.21344		1.76969	0.924875	1.2348
0	0.81636	2.196		1.57464	0.84706	1.84948
6.08928	7.1886	4.54716		0.65625	1.07698	0.849844
4.31028	0.38304	0		1.40168	1.40263	1.911
6.59436	2.6802	0		1.22264	1.07187	1.78442
1.86396	5.1456	16.849		1.81584	0.6125	1.70625
4.42596	6.78756	5.16456		1.15609	0.849148	2.01542
0	1.63008	2.70852		1.37066	0.651477	0.693566
0	0.02328	0.37692		2.37874	1.35172	1.30667
0	6.81396	2.2176		2.11619	0.8575	0.968771
0	5.43312	17.5037		2.34946	1.26424	1.2463
0	1.27452	0		2.87053	0.938848	1.01423
6.84852	3.67584	0		1.24337	1.01828	0.705987
9.96036	9.795	2.43756		1.82525	1.01063	1.37813
5.38476	5.32536	21.2234		2.67338	0.780937	1.16276
2.0682	1.12116	4.09236		1.97649	0.67375	0.826875
2.82324	11.7493	0		3.23094	0.782469	0.88413
0.78072	2.94924	2.30196		2.16731	1.39344	1.35293
0	1.44	0		1.28154	1.08974	1.53067
0.70728	2.49684	0.44664		1.11611	1.04125	2.19625
0	5.90748	4.2546		1.68686	1.21785	2.51373
3.33432	1.18224	2.20824		1.141	0.915347	1.52005
0.20772	0	6.95016		2.73463	1.078	1.32379
5.9802	5.0526	7.60836		0.743613	0.876458	1.56494
17.9428	0	0.6264		1.22006	1.10645	2.04659
1.96368	3.114	0.32388		0.988397	1.10556	1.56638
1.9086	7.2996	11.3803		1.40762	0.649783	0.956442
1.89324	2.30232	0		1.176	0.753375	1.17276
1.74192	11.5	6.9888		1.15885	0.763437	1.45687
3.36888	9.4638	1.32888		1.55535	1.149	1.81478
4.75536	14.2595	3.7446		1.45922	1.19437	1.68921
12.839	3.94212	2.17284		0.704375	1.47383	1.54784
15.7556	6.1494	4.7898		2.18816	0.7875	1.28844
2.06556	6.7392	1.57476		1.65375	1.715	1.71194
9.9258	2.98524	0		1.72609		1.18825
1.10868	8.70096	1.25412		1.3493
1.30644	4.83828	4.3242		1.31982
0	6.33744	6.80532		1.78322
0	4.461	6.80532		2.77411
7.17708	1.54104	6.25032		0.888125
2.80284	9.59604	1.8966		1.29952
3.645	7.85136	0		2.40866
12.1661	3.54816	6.38844		0.952159
1.88172	0.78588	0		1.11125
2.97552	5.44956	0		1.3074
3.64656	16.8512	3.29712		1.381
3.41592	7.45296	0		2.17155
0	3.06096	4.07256		2.35884
0	1.63872	6.44772		2.485
1.13784	0	0		1.93603
0	12.1242	1.9614
3.32904	2.2764	0
0.24288	8.961	15.0968
1.54092	15.7248	1.81452
3.95376	10.0222	2.1984
4.70628	16.7447	0
1.18404	6.6678	1.21956
0		8.23908
2.85312		0
0		0
0.37368		6.70572
4.79628		0.84708
1.9386		0
0		4.2786
0		7.09356
2.93772		2.65572
16.0888		0.63624
5.64984		1.87644
6.1644		0
0		1.76592
		0
		0
		0
		0.73116
		7.60776
		0.447
		0.6798
		7.69908
		8.9418
		0
		20.0306
		1.0458
		6.28764
		0
		13.1248
		1.8672
		3.94164
		6.363
		0
		1.07172
		0.65976
		12.6103
		0
		0
		20.0758
		1.2102
		0
		0
		10.3638
		0
		1.48656
		14.9446
		7.44132
		0
		0
		0
		10.731
		11.1289
		23.563
		21.9698
		20.5346
		6.80664
		5.23872
		1.50192
		0
		15.176
		2.92476
		5.05884
		0
		21.8371
		7.67844
		0
		0.531
		7.36032
		0.2442
		24.9176
		0.50676
		15.1514
		5.54028
		0
		1.07124
		7.53324
		8.85504
		8.13516
		0.94116
		7.98504

## Sheet: Supp. Fig. 2a
	EMD				Lap2 alpha							MAN1							SUN1							SUN2							Nesprin-1							Nesprin-2							LMN B1
	Nucleus	EMD			Nucleus	CTRL		Nucleus EMD RNAi	EMD RNAi			Nucleus	CTRL		Nucleus EMD RNAi	EMD RNAi			Nucleus	CTRL		Nucleus EMD RNAi	EMD RNAi			Nucleus	CTRL		Nucleus EMD RNAi	EMD RNAi			Nucleus	CTRL		Nucleus EMD RNAi	EMD RNAi			Nucleus	CTRL		Nucleus EMD RNAi	EMD RNAi			Nucleus	CTRL
0	0	0		0	0	0	0	0	0		0	0	0	0	0	0		0	0	0	0	0	0		0	0	0	0	0	0		0	0	0	0	0	0		0	0	0	0	0	0		0	0	0	0
0.0041493	0.00414938	0.160943		0.0045454	0.00456621	0.160769	0.00387596	0.00389105	0.21223		0.0043859	0.00440529	0	0.00420168	0.00421941	0		0.0043668	0.00436681	0	0.0041841	0.0041841	0		0.0044642	0.00446429	0	0.0040322	0.00403226	0.040665		0.0043668	0.00436681	0.0773059	0.0042735	0.0042735	0.0102251		0.0046296	0.00462963	0	0.0044843	0.00448431	0		0.0043668	0.00438597	0.10793	0.0042553
0.0082986	0.00829875	0.220031		0.0090908	0.00913242	0.200047	0.00775192	0.0077821	0.311291		0.0087718	0.00881057	0	0.00840336	0.00843882	0		0.0087336	0.00873362	0	0.0083682	0.0083682	0		0.0089284	0.00892857	0.00275806	0.0080644	0.00806452	0.0661754		0.0087336	0.00873362	0.111492	0.008547	0.00854701	0.0190705		0.0092592	0.00925926	0	0.0089686	0.00896861	0		0.0087336	0.00877193	0.162193	0.0085106
0.0124479	0.0124481	0.255203		0.0136362	0.0136986	0.226576	0.0116279	0.0116732	0.372049		0.0131577	0.0132159	0	0.012605	0.0126582	0		0.0131004	0.0131004	0	0.0125523	0.0125523	0		0.0133926	0.0133929	0.00815542	0.0120966	0.0120968	0.0857211		0.0131004	0.0131004	0.134957	0.0128205	0.0128205	0.0288318		0.0138888	0.0138889	0	0.0134529	0.0134529	0		0.0131004	0.0131579	0.199465	0.0127659
0.0165972	0.0165975	0.280438		0.0181816	0.0182648	0.246971	0.0155038	0.0155642	0.415258		0.0175436	0.0176211	0	0.0168067	0.0168776	0		0.0174672	0.0174672	0	0.0167364	0.0167364	0		0.0178568	0.0178571	0.0132822	0.0161288	0.016129	0.102138		0.0174672	0.0174672	0.152595	0.017094	0.017094	0.0390277		0.0185184	0.0185185	0	0.0179372	0.0179372	0		0.0174672	0.0175439	0.228222	0.0170212
0.0207465	0.0207469	0.300484		0.022727	0.022831	0.26333	0.0193798	0.0194553	0.4477		0.0219295	0.0220264	0	0.0210084	0.021097	0		0.021834	0.0218341	0	0.0209205	0.0209205	0		0.022321	0.0223214	0.0185133	0.020161	0.0201613	0.116156		0.021834	0.0218341	0.166738	0.0213675	0.0213675	0.0492449		0.023148	0.0231481	0	0.0224215	0.0224215	0		0.021834	0.0219298	0.251508	0.0212765
0.0248958	0.0248963	0.317151		0.0272724	0.0273973	0.277589	0.0232558	0.0233463	0.472775		0.0263154	0.0264317	0	0.0252101	0.0253165	0		0.0262008	0.0262009	0	0.0251046	0.0251046	0		0.0267852	0.0267857	0.0240743	0.0241932	0.0241935	0.128594		0.0262008	0.0262009	0.179096	0.025641	0.025641	0.0594503		0.0277776	0.0277778	0	0.0269058	0.0269058	0		0.0262008	0.0263158	0.271436	0.0255318
0.0290451	0.0290456	0.331503		0.0318178	0.0319635	0.290601	0.0271317	0.0272374	0.492696		0.0307013	0.030837	9.49e-05	0.0294118	0.0295359	0		0.0305676	0.0305677	0.000248006	0.0292887	0.0292887	0		0.0312494	0.03125	0.0295544	0.0282254	0.0282258	0.139929		0.0305676	0.0305677	0.190301	0.0299145	0.0299145	0.069298		0.0324072	0.0324074	0	0.0313901	0.0313901	0		0.0305676	0.0307018	0.288894	0.0297871
0.0331944	0.033195	0.344298		0.0363632	0.0365297	0.302679	0.0310077	0.0311284	0.508798		0.0350872	0.0352423	0.000461208	0.0336134	0.0337553	0		0.0349344	0.0349345	0.000851967	0.0334728	0.0334728	0		0.0357136	0.0357143	0.0348532	0.0322576	0.0322581	0.150254		0.0349344	0.0349345	0.20071	0.034188	0.034188	0.0790054		0.0370368	0.037037	0	0.0358744	0.0358744	0		0.0349344	0.0350877	0.304518	0.0340424
0.0373437	0.0373444	0.355829		0.0409086	0.0410959	0.313736	0.0348836	0.0350195	0.521978		0.0394731	0.0396476	0.00115243	0.0378151	0.0379747	0		0.0393012	0.0393013	0.00182783	0.0376569	0.0376569	0		0.0401778	0.0401786	0.0399543	0.0362898	0.0362903	0.159731		0.0393012	0.0393013	0.210432	0.0384615	0.0384615	0.0886218		0.0416664	0.0416667	0	0.0403587	0.0403587	0		0.0393012	0.0394737	0.318724	0.0382977
0.041493	0.0414938	0.366301		0.045454	0.0456621	0.32404	0.0387596	0.0389105	0.532952		0.043859	0.0440529	0.00217407	0.0420168	0.0421941	0		0.043668	0.0436681	0.00341465	0.041841	0.041841	0		0.044642	0.0446429	0.0447238	0.040322	0.0403226	0.168749		0.043668	0.0436681	0.219677	0.042735	0.042735	0.0979873		0.046296	0.0462963	0	0.044843	0.044843	9.2e-05		0.043668	0.0438596	0.331758	0.042553
0.0456423	0.0456432	0.375998		0.0499994	0.0502283	0.333836	0.0426356	0.0428016	0.542219		0.0482449	0.0484581	0.00350259	0.0462185	0.0464135	0		0.0480348	0.0480349	0.00555534	0.0460251	0.0460251	0		0.0491062	0.0491071	0.0494461	0.0443542	0.0443548	0.17743		0.0480348	0.0480349	0.228558	0.0470085	0.0470085	0.107081		0.0509256	0.0509259	0	0.0493273	0.0493274	0.00033904		0.0480348	0.0482456	0.343705	0.0468083
0.0497916	0.0497925	0.385097		0.0545448	0.0547945	0.343009	0.0465115	0.0466926	0.550087		0.0526308	0.0528634	0.00518357	0.0504202	0.0506329	0		0.0524016	0.0524017	0.00813875	0.0502092	0.0502092	0		0.0535704	0.0535714	0.0541625	0.0483864	0.0483871	0.185651		0.0524016	0.0524017	0.237098	0.051282	0.0512821	0.115901		0.0555552	0.0555556	0	0.0538116	0.0538117	0.000825763		0.0524016	0.0526316	0.354674	0.0510636
0.0539409	0.0539419	0.393641		0.0590902	0.0593607	0.351519	0.0503875	0.0505837	0.556753		0.0570167	0.0572687	0.00719668	0.0546218	0.0548523	0		0.0567684	0.0567686	0.0111555	0.0543933	0.0543933	0		0.0580346	0.0580357	0.0587308	0.0524186	0.0524194	0.193529		0.0567684	0.0567686	0.245385	0.0555555	0.0555556	0.124524		0.0601848	0.0601852	0	0.0582959	0.058296	0.00157761		0.0567684	0.0570175	0.364857	0.0553189
0.0580902	0.0580913	0.401709		0.0636356	0.0639269	0.359561	0.0542634	0.0544747	0.562437		0.0614026	0.061674	0.0094472	0.0588235	0.0590717	0		0.0611352	0.0611354	0.0145466	0.0585774	0.0585774	0		0.0624988	0.0625	0.0631815	0.0564508	0.0564516	0.201215		0.0611352	0.0611354	0.253393	0.059829	0.0598291	0.132979		0.0648144	0.0648148	0	0.0627802	0.0627803	0.00255855		0.0611352	0.0614035	0.374346	0.0595742
0.0622395	0.0622407	0.409307		0.068181	0.0684932	0.367278	0.0581394	0.0583658	0.567338		0.0657885	0.0660793	0.0119518	0.0630252	0.0632911	0		0.065502	0.0655022	0.0182451	0.0627615	0.0627615	0		0.066963	0.0669643	0.0674758	0.060483	0.0604839	0.208697		0.065502	0.0655022	0.261128	0.0641025	0.0641026	0.141259		0.069444	0.0694444	0	0.0672645	0.0672646	0.00384841		0.065502	0.0657895	0.383251	0.0638295
0.0663888	0.06639	0.416452		0.0727264	0.0730594	0.374657	0.0620154	0.0622568	0.571583		0.0701744	0.0704846	0.014731	0.0672269	0.0675105	0		0.0698688	0.069869	0.0222647	0.0669456	0.0669456	0		0.0714272	0.0714286	0.0716454	0.0645152	0.0645161	0.216037		0.0698688	0.069869	0.268772	0.068376	0.0683761	0.149297		0.0740736	0.0740741	0	0.0717488	0.0717489	0.00539259		0.0698688	0.0701754	0.391604	0.0680848
0.0705381	0.0705394	0.423239		0.0772718	0.0776256	0.381709	0.0658913	0.0661479	0.575275		0.0745603	0.0748899	0.017783	0.0714286	0.07173	0		0.0742356	0.0742358	0.0266105	0.0711297	0.0711297	0		0.0758914	0.0758929	0.0757128	0.0685474	0.0685484	0.223203		0.0742356	0.0742358	0.276352	0.0726495	0.0726496	0.157104		0.0787032	0.0787037	0.000112108	0.0762331	0.0762332	0.00715954		0.0742356	0.0745614	0.399451	0.0723401
0.0746874	0.0746888	0.429727		0.0818172	0.0821918	0.388445	0.0697673	0.0700389	0.578517		0.0789462	0.0792952	0.0210515	0.0756302	0.0759494	0		0.0786024	0.0786026	0.0311852	0.0753138	0.0753138	7.51e-05		0.0803556	0.0803571	0.079684	0.0725796	0.0725806	0.230183		0.0786024	0.0786026	0.283869	0.076923	0.0769231	0.164721		0.0833328	0.0833333	0.000466945	0.0807174	0.0807175	0.00916103		0.0786024	0.0789474	0.406827	0.0765954
0.0788367	0.0788382	0.435951		0.0863626	0.086758	0.394856	0.0736432	0.07393	0.581374		0.0833321	0.0837004	0.0245359	0.0798319	0.0801688	0		0.0829692	0.0829694	0.0359666	0.0794979	0.0794979	0.000295232		0.0848198	0.0848214	0.0835952	0.0766118	0.0766129	0.237086		0.0829692	0.0829694	0.291357	0.0811965	0.0811966	0.172167		0.0879624	0.087963	0.0010691	0.0852017	0.0852018	0.0113724		0.0829692	0.0833333	0.413738	0.0808507
0.082986	0.0829876	0.441907		0.090908	0.0913242	0.400987	0.0775192	0.077821	0.583878		0.087718	0.0881057	0.0282265	0.0840336	0.0843882	0		0.087336	0.0873362	0.0409499	0.083682	0.083682	0.000653179		0.089284	0.0892857	0.0875242	0.080644	0.0806452	0.243972		0.087336	0.0873362	0.298793	0.08547	0.0854701	0.179463		0.092592	0.0925926	0.00188788	0.089686	0.0896861	0.0137748		0.087336	0.0877193	0.420236	0.085106
0.0871353	0.0871369	0.447624		0.0954534	0.0958904	0.406856	0.0813952	0.0817121	0.586116		0.0921039	0.092511	0.0321031	0.0882353	0.0886076	7.16e-05		0.0917028	0.0917031	0.0460951	0.0878661	0.0878661	0.00120392		0.0937482	0.09375	0.0914619	0.0846762	0.0846774	0.250865		0.0917028	0.0917031	0.306183	0.0897435	0.0897436	0.186603		0.0972216	0.0972222	0.00293738	0.0941703	0.0941704	0.0163141		0.0917028	0.0921053	0.42635	0.0893613
0.0912846	0.0912863	0.453108		0.0999988	0.100457	0.412501	0.0852711	0.0856031	0.588176		0.0964898	0.0969163	0.0361545	0.092437	0.092827	0.000288779		0.0960696	0.0960699	0.0513931	0.0920502	0.0920502	0.00198221		0.0982124	0.0982143	0.0953744	0.0887084	0.0887097	0.257755		0.0960696	0.0960699	0.313545	0.094017	0.0940171	0.193585		0.101851	0.101852	0.00424386	0.0986546	0.0986547	0.0189606		0.0960696	0.0964912	0.432089	0.0936166
0.0954339	0.0954357	0.458347		0.104544	0.105023	0.417928	0.0891471	0.0894942	0.590083		0.100876	0.101322	0.0403683	0.0966386	0.0970464	0.000684548		0.100436	0.100437	0.0568123	0.0962343	0.0962343	0.00298516		0.102677	0.102679	0.099318	0.0927406	0.0927419	0.264633		0.100436	0.100437	0.320916	0.0982905	0.0982906	0.20043		0.106481	0.106481	0.00578095	0.103139	0.103139	0.0217685		0.100436	0.100877	0.437473	0.0978719
0.0995832	0.0995851	0.463374		0.10909	0.109589	0.423134	0.093023	0.0933852	0.591857		0.105262	0.105727	0.0447316	0.10084	0.101266	0.00128319		0.104803	0.104803	0.0623268	0.100418	0.100418	0.00420406		0.107141	0.107143	0.103331	0.0967728	0.0967742	0.271518		0.104803	0.104803	0.328294	0.102564	0.102564	0.207162		0.11111	0.111111	0.00755334	0.107623	0.107623	0.0247428		0.104803	0.105263	0.442519	0.102127
0.103733	0.103734	0.468188		0.113635	0.114155	0.428147	0.096899	0.0972763	0.593548		0.109647	0.110132	0.0492383	0.105042	0.105485	0.00210039		0.10917	0.10917	0.0679539	0.104603	0.104603	0.00562205		0.111605	0.111607	0.107407	0.100805	0.100806	0.278419		0.10917	0.10917	0.335655	0.106838	0.106838	0.213777		0.11574	0.115741	0.00953413	0.112107	0.112108	0.0278145		0.10917	0.109649	0.447247	0.106383
0.107882	0.107884	0.472802		0.11818	0.118721	0.432961	0.100775	0.101167	0.59518		0.114033	0.114537	0.0538796	0.109244	0.109705	0.00314998		0.113537	0.113537	0.0736606	0.108787	0.108787	0.00725338		0.116069	0.116071	0.111541	0.104837	0.104839	0.285318		0.113537	0.113537	0.342998	0.111111	0.111111	0.220258		0.12037	0.12037	0.0117456	0.116592	0.116592	0.0309892		0.113537	0.114035	0.451671	0.110638
0.112031	0.112033	0.477225		0.122726	0.123288	0.43757	0.104651	0.105058	0.596769		0.118419	0.118943	0.0586471	0.113445	0.113924	0.00440903		0.117904	0.117904	0.0794188	0.112971	0.112971	0.00909782		0.120533	0.120536	0.11575	0.108869	0.108871	0.292221		0.117904	0.117904	0.350314	0.115385	0.115385	0.226633		0.124999	0.125	0.0142131	0.121076	0.121076	0.0342667		0.117904	0.118421	0.455802	0.114893
0.11618	0.116183	0.481459		0.127271	0.127854	0.441992	0.108527	0.108949	0.598328		0.122805	0.123348	0.0635394	0.117647	0.118143	0.00589321		0.12227	0.122271	0.0852335	0.117155	0.117155	0.0111404		0.124998	0.125	0.120041	0.112902	0.112903	0.299136		0.12227	0.122271	0.357627	0.119658	0.119658	0.232909		0.129629	0.12963	0.016899	0.12556	0.125561	0.0376461		0.12227	0.122807	0.459667	0.119148
0.12033	0.120332	0.485506		0.131817	0.13242	0.44625	0.112403	0.11284	0.599867		0.127191	0.127753	0.0685345	0.121849	0.122363	0.00761882		0.126637	0.126638	0.0910939	0.121339	0.121339	0.0133817		0.129462	0.129464	0.124433	0.116934	0.116935	0.306056		0.126637	0.126638	0.364939	0.123931	0.123932	0.239091		0.134258	0.134259	0.0197954	0.130045	0.130045	0.0411116		0.126637	0.127193	0.463279	0.123404
0.124479	0.124481	0.489374		0.136362	0.136986	0.450344	0.116279	0.116732	0.601404		0.131577	0.132159	0.0736285	0.12605	0.126582	0.00959941		0.131004	0.131004	0.0969933	0.125523	0.125523	0.0157948		0.133926	0.133929	0.128935	0.120966	0.120968	0.312975		0.131004	0.131004	0.372221	0.128205	0.128205	0.245186		0.138888	0.138889	0.0228978	0.134529	0.134529	0.0446565		0.131004	0.131579	0.466648	0.127659
0.128628	0.128631	0.493069		0.140907	0.141553	0.45427	0.120155	0.120623	0.602945		0.135963	0.136564	0.0788151	0.130252	0.130802	0.0118234		0.135371	0.135371	0.102918	0.129707	0.129707	0.0183622		0.13839	0.138393	0.133538	0.124998	0.125	0.319873		0.135371	0.135371	0.37947	0.132478	0.132479	0.251188		0.143518	0.143519	0.0262114	0.139013	0.139013	0.0483169		0.135371	0.135965	0.46979	0.131914
0.132778	0.13278	0.496587		0.145453	0.146119	0.458034	0.124031	0.124514	0.604494		0.140349	0.140969	0.084086	0.134454	0.135021	0.0142671		0.139738	0.139738	0.108862	0.133891	0.133891	0.0210891		0.142854	0.142857	0.138266	0.12903	0.129032	0.326756		0.139738	0.139738	0.386692	0.136752	0.136752	0.257097		0.148147	0.148148	0.0297191	0.143498	0.143498	0.0520812		0.139738	0.140351	0.472716	0.13617
0.136927	0.136929	0.499929		0.149998	0.150685	0.461645	0.127907	0.128405	0.606053		0.144735	0.145374	0.0894204	0.138655	0.139241	0.0169428		0.144104	0.144105	0.114815	0.138075	0.138075	0.0239537		0.147319	0.147321	0.143122	0.133063	0.133065	0.333626		0.144104	0.144105	0.393868	0.141025	0.141026	0.262921		0.152777	0.152778	0.0334131	0.147982	0.147982	0.0559256		0.144104	0.144737	0.475441	0.140425
0.141076	0.141079	0.503106		0.154544	0.155251	0.465109	0.131783	0.132296	0.60762		0.149121	0.14978	0.0948089	0.142857	0.14346	0.0198483		0.148471	0.148472	0.120762	0.142259	0.142259	0.0269608		0.151783	0.151786	0.148083	0.137095	0.137097	0.340454		0.148471	0.148472	0.400994	0.145299	0.145299	0.268676		0.157406	0.157407	0.0373109	0.152466	0.152466	0.0598646		0.148471	0.149123	0.477979	0.14468
0.145226	0.145228	0.506122		0.159089	0.159817	0.468428	0.135659	0.136187	0.609199		0.153506	0.154185	0.100251	0.147059	0.147679	0.0229835		0.152838	0.152838	0.12671	0.146444	0.146444	0.0301091		0.156247	0.15625	0.153152	0.141127	0.141129	0.347232		0.152838	0.152838	0.408078	0.149572	0.149573	0.274353		0.162036	0.162037	0.0414091	0.15695	0.156951	0.0639029		0.152838	0.153509	0.480343	0.148935
0.149375	0.149378	0.508977		0.163634	0.164384	0.471613	0.139535	0.140078	0.610791		0.157892	0.15859	0.10573	0.15126	0.151899	0.0263442		0.157205	0.157205	0.132648	0.150628	0.150628	0.0333667		0.160711	0.160714	0.158342	0.145159	0.145161	0.35394		0.157205	0.157205	0.415117	0.153846	0.153846	0.279946		0.166666	0.166667	0.0456804	0.161435	0.161435	0.0680357		0.157205	0.157895	0.482541	0.153191
0.153524	0.153527	0.511678		0.16818	0.16895	0.474666	0.143411	0.143969	0.612394		0.162278	0.162996	0.111241	0.155462	0.156118	0.029918		0.161572	0.161572	0.138561	0.154812	0.154812	0.0367295		0.165175	0.165179	0.16363	0.149191	0.149194	0.360577		0.161572	0.161572	0.422099	0.158119	0.15812	0.28547		0.171295	0.171296	0.0501284	0.165919	0.165919	0.0722715		0.161572	0.162281	0.484589	0.157446
0.157673	0.157676	0.51423		0.172725	0.173516	0.477584	0.147286	0.14786	0.614002		0.166664	0.167401	0.116775	0.159664	0.160338	0.0336897		0.165938	0.165939	0.144451	0.158996	0.158996	0.0401961		0.16964	0.169643	0.169008	0.153224	0.153226	0.36713		0.165938	0.165939	0.429016	0.162393	0.162393	0.290919		0.175925	0.175926	0.0547583	0.170403	0.170404	0.0766068		0.165938	0.166667	0.486499	0.161701
0.161823	0.161826	0.516637		0.177271	0.178082	0.480378	0.151162	0.151751	0.615622		0.17105	0.171806	0.122331	0.163866	0.164557	0.0376556		0.170305	0.170306	0.15032	0.16318	0.16318	0.0437616		0.174104	0.174107	0.174482	0.157256	0.157258	0.373578		0.170305	0.170306	0.435871	0.166666	0.166667	0.296296		0.180554	0.180556	0.0595617	0.174888	0.174888	0.0810497		0.170305	0.171053	0.488283	0.165957
0.165972	0.165975	0.518904		0.181816	0.182648	0.483059	0.155038	0.155642	0.617249		0.175436	0.176211	0.127905	0.168067	0.168776	0.0418141		0.174672	0.174672	0.156162	0.167364	0.167364	0.0474271		0.178568	0.178571	0.180037	0.161288	0.16129	0.379921		0.174672	0.174672	0.442661	0.17094	0.17094	0.301608		0.185184	0.185185	0.0645262	0.179372	0.179372	0.0856046		0.174672	0.175439	0.489952	0.170212
0.170121	0.170124	0.521034		0.186361	0.187215	0.485626	0.158914	0.159533	0.618883		0.179822	0.180617	0.133477	0.172269	0.172996	0.0461513		0.179039	0.179039	0.161955	0.171548	0.171548	0.0511791		0.183032	0.183036	0.185665	0.16532	0.165323	0.386152		0.179039	0.179039	0.449374	0.175213	0.175214	0.306849		0.189814	0.189815	0.0696503	0.183856	0.183857	0.0902689		0.179039	0.179825	0.491517	0.174467
0.174271	0.174274	0.523032		0.190907	0.191781	0.48808	0.16279	0.163424	0.620521		0.184208	0.185022	0.139044	0.176471	0.177215	0.0506576		0.183406	0.183406	0.167702	0.175732	0.175732	0.055017		0.187496	0.1875	0.191371	0.169352	0.169355	0.392253		0.183406	0.183406	0.456005	0.179487	0.179487	0.312024		0.194443	0.194444	0.0749337	0.188341	0.188341	0.0950494		0.183406	0.184211	0.492989	0.178723
0.17842	0.178423	0.524905		0.195452	0.196347	0.490428	0.166666	0.167315	0.622162		0.188594	0.189427	0.144604	0.180672	0.181435	0.0553252		0.187772	0.187773	0.173409	0.179916	0.179916	0.0589307		0.191961	0.191964	0.197145	0.173385	0.173387	0.398218		0.187772	0.187773	0.462543	0.18376	0.183761	0.317136		0.199073	0.199074	0.0803603	0.192825	0.192825	0.0999391		0.187772	0.188596	0.494376	0.182978
0.182569	0.182573	0.526658		0.199998	0.200913	0.492678	0.170542	0.171206	0.623813		0.19298	0.193833	0.150145	0.184874	0.185654	0.060143		0.192139	0.19214	0.17907	0.1841	0.1841	0.0629188		0.196425	0.196429	0.202981	0.177417	0.177419	0.40404		0.192139	0.19214	0.468989	0.188034	0.188034	0.322186		0.203702	0.203704	0.0859203	0.197309	0.197309	0.104929		0.192139	0.192982	0.495691	0.187233
0.186719	0.186722	0.528296		0.204543	0.205479	0.494836	0.174418	0.175097	0.625471		0.197365	0.198238	0.155657	0.189076	0.189873	0.0650991		0.196506	0.196507	0.184684	0.188284	0.188285	0.0669927		0.200889	0.200893	0.208877	0.181449	0.181452	0.409712		0.196506	0.196507	0.475349	0.192307	0.192308	0.327176		0.208332	0.208333	0.0916092	0.201793	0.201794	0.110025		0.196506	0.197368	0.496938	0.191489
0.190868	0.190871	0.529826		0.209088	0.210046	0.496906	0.178294	0.178988	0.627134		0.201751	0.202643	0.161131	0.193277	0.194093	0.0701793		0.200873	0.200873	0.190248	0.192469	0.192469	0.0711475		0.205353	0.205357	0.214806	0.185481	0.185484	0.415229		0.200873	0.200873	0.481608	0.196581	0.196581	0.332104		0.212962	0.212963	0.0974163	0.206278	0.206278	0.115229		0.200873	0.201754	0.498127	0.195744
0.195017	0.195021	0.531253		0.213634	0.214612	0.498896	0.18217	0.182879	0.628801		0.206137	0.207048	0.166565	0.197479	0.198312	0.0753787		0.20524	0.20524	0.195757	0.196653	0.196653	0.0753812		0.209817	0.209821	0.220773	0.189513	0.189516	0.420582		0.20524	0.20524	0.487758	0.200854	0.200855	0.336977		0.217591	0.217593	0.103337	0.210762	0.210762	0.120532		0.20524	0.20614	0.499267	0.199999
0.199166	0.19917	0.532579		0.218179	0.219178	0.500811	0.186046	0.18677	0.630474		0.210523	0.211454	0.171953	0.201681	0.202532	0.0806847		0.209606	0.209607	0.201217	0.200837	0.200837	0.0797037		0.214282	0.214286	0.226773	0.193546	0.193548	0.425774		0.209606	0.209607	0.493802	0.205128	0.205128	0.341797		0.222221	0.222222	0.109359	0.215246	0.215247	0.125936		0.209606	0.210526	0.500366	0.204254
0.203316	0.20332	0.533813		0.222725	0.223744	0.502653	0.189922	0.190661	0.632156		0.214909	0.215859	0.177285	0.205882	0.206751	0.0860845		0.213973	0.213974	0.206632	0.205021	0.205021	0.0841129		0.218746	0.21875	0.232794	0.197578	0.197581	0.430806		0.213973	0.213974	0.499734	0.209401	0.209402	0.346564		0.22685	0.226852	0.115473	0.219731	0.219731	0.131439		0.213973	0.214912	0.501429	0.20851
0.207465	0.207469	0.534962		0.22727	0.228311	0.50443	0.193798	0.194553	0.633848		0.219295	0.220264	0.182565	0.210084	0.21097	0.0915704		0.21834	0.218341	0.211998	0.209205	0.209205	0.0886033		0.22321	0.223214	0.238852	0.20161	0.201613	0.435678		0.21834	0.218341	0.505549	0.213675	0.213675	0.351282		0.23148	0.231481	0.121673	0.224215	0.224215	0.137032		0.21834	0.219298	0.502463	0.212765
0.211614	0.211618	0.536031		0.231815	0.232877	0.506146	0.197674	0.198444	0.635549		0.223681	0.22467	0.187788	0.214286	0.21519	0.0971316		0.222707	0.222707	0.217323	0.213389	0.213389	0.0931806		0.227674	0.227679	0.244936	0.205642	0.205645	0.440387		0.222707	0.222707	0.511247	0.217948	0.217949	0.355953		0.23611	0.236111	0.127945	0.228699	0.2287	0.142707		0.222707	0.223684	0.503472	0.21702
0.215764	0.215768	0.537023		0.236361	0.237443	0.507805	0.20155	0.202335	0.63726		0.228067	0.229075	0.192944	0.218487	0.219409	0.102761		0.227074	0.227074	0.222611	0.217573	0.217573	0.0978461		0.232138	0.232143	0.251052	0.209674	0.209677	0.44493		0.227074	0.227074	0.516822	0.222222	0.222222	0.360579		0.240739	0.240741	0.134271	0.233184	0.233184	0.148463		0.227074	0.22807	0.504462	0.221276
0.219913	0.219917	0.537947		0.240906	0.242009	0.509417	0.205426	0.206226	0.638983		0.232453	0.23348	0.19802	0.222689	0.223629	0.108447		0.23144	0.231441	0.227863	0.221757	0.221757	0.102609		0.236603	0.236607	0.257201	0.213707	0.21371	0.449312		0.23144	0.231441	0.522274	0.226495	0.226496	0.365166		0.245369	0.24537	0.140641	0.237668	0.237668	0.154287		0.23144	0.232456	0.505436	0.225531
0.224062	0.224066	0.538805		0.245452	0.246575	0.510983	0.209302	0.210117	0.640718		0.236839	0.237885	0.203009	0.226891	0.227848	0.114184		0.235807	0.235808	0.233087	0.225941	0.225941	0.107474		0.241067	0.241071	0.263367	0.217739	0.217742	0.453539		0.235807	0.235808	0.527604	0.230769	0.230769	0.369714		0.249998	0.25	0.147059	0.242152	0.242152	0.160172		0.235807	0.236842	0.506399	0.229786
0.228212	0.228216	0.539603		0.249997	0.251142	0.512508	0.213178	0.214008	0.642464		0.241225	0.242291	0.207916	0.231092	0.232068	0.119965		0.240174	0.240175	0.238288	0.230126	0.230126	0.112437		0.245531	0.245536	0.269554	0.221771	0.221774	0.457622		0.240174	0.240175	0.532804	0.235042	0.235043	0.374224		0.254628	0.25463	0.153519	0.246637	0.246637	0.166117		0.240174	0.241228	0.507354	0.234042
0.232361	0.232365	0.540346		0.254542	0.255708	0.513995	0.217054	0.217899	0.64422		0.24561	0.246696	0.212741	0.235294	0.236287	0.125787		0.244541	0.244541	0.243467	0.23431	0.23431	0.117495		0.249995	0.25	0.275754	0.225803	0.225806	0.461566		0.244541	0.244541	0.537874	0.239316	0.239316	0.378695		0.259258	0.259259	0.160006	0.251121	0.251121	0.172127		0.244541	0.245614	0.508306	0.238297
0.23651	0.236515	0.54104		0.259088	0.260274	0.515449	0.22093	0.22179	0.645988		0.249996	0.251101	0.21748	0.239496	0.240506	0.131649		0.248908	0.248908	0.248632	0.238494	0.238494	0.122649		0.254459	0.254464	0.281971	0.229835	0.229839	0.465369		0.248908	0.248908	0.542817	0.243589	0.24359	0.383135		0.263887	0.263889	0.166518	0.255605	0.255605	0.17819		0.248908	0.25	0.509256	0.242552
0.240659	0.240664	0.541685		0.263633	0.26484	0.51687	0.224806	0.225681	0.647766		0.254382	0.255507	0.22213	0.243697	0.244726	0.137546		0.253274	0.253275	0.253791	0.242678	0.242678	0.127899		0.258924	0.258929	0.288215	0.233868	0.233871	0.46904		0.253274	0.253275	0.547633	0.247863	0.247863	0.387546		0.268517	0.268519	0.173048	0.260089	0.26009	0.184292		0.253274	0.254386	0.510205	0.246807
0.244809	0.244813	0.542285		0.268179	0.269406	0.518262	0.228682	0.229572	0.649555		0.258768	0.259912	0.226689	0.247899	0.248945	0.143477		0.257641	0.257642	0.258943	0.246862	0.246862	0.13325		0.263388	0.263393	0.294481	0.2379	0.237903	0.472592		0.257641	0.257642	0.552327	0.252136	0.252137	0.391925		0.273146	0.273148	0.179589	0.264574	0.264574	0.19043		0.257641	0.258772	0.511154	0.251063
0.248958	0.248963	0.542846		0.272724	0.273973	0.519631	0.232558	0.233463	0.651351		0.263154	0.264317	0.231156	0.252101	0.253165	0.149437		0.262008	0.262009	0.264095	0.251046	0.251046	0.138697		0.267852	0.267857	0.300766	0.241932	0.241935	0.476028		0.262008	0.262009	0.556903	0.25641	0.25641	0.396275		0.277776	0.277778	0.186137	0.269058	0.269058	0.196605		0.262008	0.263158	0.512109	0.255318
0.253107	0.253112	0.543373		0.277269	0.278539	0.520979	0.236434	0.237354	0.65315		0.26754	0.268722	0.235527	0.256302	0.257384	0.155425		0.266375	0.266376	0.269258	0.25523	0.25523	0.144241		0.272316	0.272321	0.307069	0.245964	0.245968	0.479356		0.266375	0.266376	0.561358	0.260684	0.260684	0.400597		0.282406	0.282407	0.192691	0.273542	0.273543	0.202814		0.266375	0.267544	0.513069	0.259573
0.257257	0.257261	0.543869		0.281815	0.283105	0.522304	0.24031	0.241245	0.654952		0.271926	0.273128	0.239811	0.260504	0.261603	0.161443		0.270742	0.270742	0.274435	0.259414	0.259414	0.14989		0.27678	0.276786	0.313389	0.249996	0.25	0.482586		0.270742	0.270742	0.565694	0.264957	0.264957	0.40489		0.287035	0.287037	0.199249	0.278027	0.278027	0.209046		0.270742	0.27193	0.514035	0.263829
0.261406	0.261411	0.544337		0.28636	0.287671	0.523607	0.244185	0.245136	0.656754		0.276312	0.277533	0.24401	0.264706	0.265823	0.167493		0.275108	0.275109	0.279624	0.263598	0.263598	0.155641		0.281245	0.28125	0.319727	0.254029	0.254032	0.485724		0.275108	0.275109	0.569917	0.26923	0.269231	0.409161		0.291665	0.291667	0.205813	0.282511	0.282511	0.215299		0.275108	0.276316	0.51501	0.268084
0.265555	0.26556	0.544779		0.290906	0.292237	0.524891	0.248061	0.249027	0.658552		0.280698	0.281938	0.248118	0.268908	0.270042	0.173574		0.279475	0.279476	0.284832	0.267782	0.267782	0.161493		0.285709	0.285714	0.326082	0.258061	0.258065	0.488776		0.279475	0.279476	0.57403	0.273504	0.273504	0.41341		0.296294	0.296296	0.212384	0.286995	0.286996	0.221571		0.279475	0.280702	0.515992	0.272339
0.269705	0.26971	0.545197		0.295451	0.296804	0.526155	0.251937	0.252918	0.660343		0.285083	0.286344	0.25214	0.273109	0.274262	0.17968		0.283842	0.283843	0.290066	0.271966	0.271967	0.167443		0.290173	0.290179	0.332465	0.262093	0.262097	0.491747		0.283842	0.283843	0.578041	0.277778	0.277778	0.417635		0.300924	0.300926	0.218966	0.29148	0.29148	0.227859		0.283842	0.285088	0.516981	0.276595
0.273854	0.273859	0.545595		0.299996	0.30137	0.5274	0.255813	0.256809	0.662125		0.289469	0.290749	0.256077	0.277311	0.278481	0.185816		0.288209	0.28821	0.295325	0.276151	0.276151	0.173488		0.294637	0.294643	0.338875	0.266125	0.266129	0.494641		0.288209	0.28821	0.581957	0.282051	0.282051	0.421837		0.305554	0.305556	0.22556	0.295964	0.295964	0.234163		0.288209	0.289474	0.51798	0.28085
0.278003	0.278008	0.545976		0.304542	0.305936	0.528625	0.259689	0.2607	0.66389		0.293855	0.295154	0.259934	0.281513	0.2827	0.191981		0.292576	0.292576	0.30061	0.280335	0.280335	0.179639		0.299101	0.299107	0.345307	0.270157	0.270161	0.497465		0.292576	0.292576	0.585783	0.286324	0.286325	0.426014		0.310183	0.310185	0.232172	0.300448	0.300448	0.240473		0.292576	0.29386	0.518988	0.285105
0.282152	0.282158	0.546339		0.309087	0.310502	0.529829	0.263565	0.264591	0.665637		0.298241	0.299559	0.263713	0.285714	0.28692	0.198177		0.296942	0.296943	0.305927	0.284519	0.284519	0.185889		0.303566	0.303571	0.351765	0.27419	0.274194	0.500228		0.296942	0.296943	0.589521	0.290598	0.290598	0.43017		0.314813	0.314815	0.238818	0.304932	0.304933	0.246784		0.296942	0.298246	0.520005	0.28936
0.286302	0.286307	0.54669		0.313633	0.315068	0.531014	0.267441	0.268482	0.667364		0.302627	0.303965	0.267414	0.289916	0.291139	0.204396		0.301309	0.30131	0.31128	0.288703	0.288703	0.192236		0.30803	0.308036	0.358245	0.278222	0.278226	0.502929		0.301309	0.30131	0.593178	0.294872	0.294872	0.434308		0.319442	0.319444	0.245498	0.309417	0.309417	0.253101		0.301309	0.302632	0.521032	0.293616
0.290451	0.290456	0.547028		0.318178	0.319635	0.532179	0.271317	0.272374	0.669067		0.307013	0.30837	0.271041	0.294118	0.295359	0.210631		0.305676	0.305677	0.316668	0.292887	0.292887	0.198679		0.312494	0.3125	0.364754	0.282254	0.282258	0.505573		0.305676	0.305677	0.596759	0.299145	0.299145	0.438426		0.324072	0.324074	0.252222	0.313901	0.313901	0.259425		0.305676	0.307018	0.522071	0.297871
0.2946	0.294606	0.547356		0.322723	0.324201	0.533323	0.275193	0.276265	0.670745		0.311399	0.312775	0.274596	0.298319	0.299578	0.216882		0.310043	0.310044	0.322092	0.297071	0.297071	0.205217		0.316958	0.316964	0.371296	0.286286	0.28629	0.508162		0.310043	0.310044	0.600272	0.303418	0.303419	0.44252		0.328702	0.328704	0.259002	0.318385	0.318386	0.265752		0.310043	0.311404	0.52312	0.302126
0.29875	0.298755	0.547676		0.327269	0.328767	0.534449	0.279069	0.280156	0.672395		0.315785	0.317181	0.278081	0.302521	0.303797	0.223145		0.31441	0.31441	0.327558	0.301255	0.301255	0.21185		0.321422	0.321429	0.377858	0.290318	0.290323	0.510701		0.31441	0.31441	0.603722	0.307692	0.307692	0.446596		0.333331	0.333333	0.26584	0.32287	0.32287	0.272074		0.31441	0.315789	0.524181	0.306382
0.302899	0.302905	0.547989		0.331814	0.333333	0.535553	0.282945	0.284047	0.674012		0.320171	0.321586	0.281501	0.306723	0.308017	0.22941		0.318776	0.318777	0.333066	0.305439	0.305439	0.218573		0.325887	0.325893	0.384449	0.294351	0.294355	0.513191		0.318776	0.318777	0.607114	0.311966	0.311966	0.450653		0.337961	0.337963	0.272747	0.327354	0.327354	0.278393		0.318776	0.320175	0.525253	0.310637
0.307048	0.307054	0.548297		0.33636	0.3379	0.536634	0.286821	0.287938	0.675595		0.324557	0.325991	0.284856	0.310924	0.312236	0.235673		0.323143	0.323144	0.338616	0.309623	0.309623	0.225387		0.330351	0.330357	0.39108	0.298383	0.298387	0.51563		0.323143	0.323144	0.610456	0.316239	0.316239	0.454691		0.34259	0.342593	0.279732	0.331838	0.331839	0.284702		0.323143	0.324561	0.526337	0.314892
0.311198	0.311203	0.5486		0.340905	0.342466	0.537702	0.290697	0.291829	0.677144		0.328943	0.330396	0.28815	0.315126	0.316456	0.241928		0.32751	0.327511	0.344214	0.313808	0.313808	0.232293		0.334815	0.334821	0.397754	0.302415	0.302419	0.518023		0.32751	0.327511	0.61375	0.320512	0.320513	0.458709		0.34722	0.347222	0.286796	0.336323	0.336323	0.290999		0.32751	0.328947	0.527434	0.319147
0.315347	0.315353	0.548899		0.34545	0.347032	0.538756	0.294573	0.29572	0.678659		0.333328	0.334802	0.291383	0.319328	0.320675	0.248162		0.331877	0.331878	0.34986	0.317992	0.317992	0.239288		0.339279	0.339286	0.404472	0.306447	0.306452	0.520373		0.331877	0.331878	0.617005	0.324786	0.324786	0.46271		0.35185	0.351852	0.293954	0.340807	0.340807	0.297293		0.331877	0.333333	0.528542	0.323403
0.319496	0.319502	0.549195		0.349996	0.351598	0.539791	0.298449	0.299611	0.680138		0.337714	0.339207	0.294556	0.323529	0.324895	0.254367		0.336244	0.336245	0.355554	0.322176	0.322176	0.246375		0.343743	0.34375	0.411232	0.310479	0.310484	0.522678		0.336244	0.336245	0.620227	0.32906	0.32906	0.466699		0.356479	0.356481	0.301223	0.345291	0.345291	0.303582		0.336244	0.337719	0.529662	0.327658
0.323645	0.323651	0.54949		0.354541	0.356164	0.540808	0.302325	0.303502	0.681582		0.3421	0.343612	0.297678	0.327731	0.329114	0.26054		0.34061	0.340611	0.361295	0.32636	0.32636	0.253545		0.348208	0.348214	0.418046	0.314512	0.314516	0.524942		0.34061	0.340611	0.623413	0.333333	0.333333	0.470674		0.361109	0.361111	0.308603	0.349775	0.349776	0.309864		0.34061	0.342105	0.530794	0.331913
0.327795	0.327801	0.549784		0.359087	0.360731	0.541811	0.306201	0.307393	0.682992		0.346486	0.348018	0.300748	0.331933	0.333333	0.266679		0.344977	0.344978	0.367083	0.330544	0.330544	0.260796		0.352672	0.352679	0.424915	0.318544	0.318548	0.527167		0.344977	0.344978	0.626567	0.337606	0.337607	0.474635		0.365738	0.365741	0.316093	0.35426	0.35426	0.316147		0.344977	0.346491	0.531936	0.336169
0.331944	0.33195	0.550078		0.363632	0.365297	0.542802	0.310077	0.311284	0.684369		0.350872	0.352423	0.303764	0.336134	0.337553	0.272771		0.349344	0.349345	0.372918	0.334728	0.334728	0.268139		0.357136	0.357143	0.431842	0.322576	0.322581	0.52935		0.349344	0.349345	0.629694	0.34188	0.34188	0.478584		0.370368	0.37037	0.323698	0.358744	0.358744	0.322435		0.349344	0.350877	0.533092	0.340424
0.336093	0.3361	0.550372		0.368177	0.369863	0.54378	0.313953	0.315175	0.685712		0.355258	0.356828	0.306732	0.340336	0.341772	0.278807		0.353711	0.353712	0.378795	0.338912	0.338912	0.275559		0.3616	0.361607	0.438827	0.326608	0.326613	0.531495		0.353711	0.353712	0.632799	0.346154	0.346154	0.482521		0.374998	0.375	0.33143	0.363228	0.363229	0.328724		0.353711	0.355263	0.53426	0.344679
0.340243	0.340249	0.550666		0.372723	0.374429	0.544751	0.317829	0.319066	0.687025		0.359644	0.361233	0.309654	0.344538	0.345992	0.28478		0.358078	0.358079	0.384717	0.343096	0.343096	0.283053		0.366064	0.366071	0.445877	0.33064	0.330645	0.533604		0.358078	0.358079	0.635881	0.350427	0.350427	0.486445		0.379627	0.37963	0.339286	0.367713	0.367713	0.335021		0.358078	0.359649	0.535439	0.348935
0.344392	0.344398	0.55096		0.377268	0.378995	0.545715	0.321705	0.322957	0.688309		0.36403	0.365639	0.312536	0.348739	0.350211	0.290686		0.362444	0.362445	0.390685	0.34728	0.34728	0.290624		0.370529	0.370536	0.452996	0.334673	0.334677	0.535678		0.362444	0.362445	0.638943	0.3547	0.354701	0.490359		0.384257	0.384259	0.347258	0.372197	0.372197	0.341336		0.362444	0.364035	0.536627	0.35319
0.348541	0.348548	0.551253		0.381814	0.383562	0.546672	0.325581	0.326848	0.689567		0.368416	0.370044	0.315379	0.352941	0.35443	0.296519		0.366811	0.366812	0.396686	0.351464	0.351464	0.298265		0.374993	0.375	0.460176	0.338705	0.33871	0.537721		0.366811	0.366812	0.641987	0.358974	0.358974	0.494265		0.388886	0.388889	0.355348	0.376681	0.376682	0.347672		0.366811	0.368421	0.537825	0.357445
0.352691	0.352697	0.551545		0.386359	0.388128	0.547622	0.329457	0.330739	0.690802		0.372802	0.374449	0.318188	0.357143	0.35865	0.302277		0.371178	0.371179	0.40272	0.355648	0.355649	0.305972		0.379457	0.379464	0.467423	0.342737	0.342742	0.539737		0.371178	0.371179	0.645016	0.363248	0.363248	0.49816		0.393516	0.393519	0.363553	0.381165	0.381166	0.354039		0.371178	0.372807	0.539033	0.3617
0.35684	0.356846	0.551838		0.390904	0.392694	0.54857	0.333333	0.33463	0.692014		0.377187	0.378855	0.320966	0.361344	0.362869	0.30795		0.375545	0.375546	0.408782	0.359833	0.359833	0.313749		0.383921	0.383929	0.474741	0.346769	0.346774	0.541728		0.375545	0.375546	0.64803	0.367521	0.367521	0.502047		0.398146	0.398148	0.371864	0.38565	0.38565	0.360444		0.375545	0.377193	0.54025	0.365956
0.360989	0.360996	0.55213		0.39545	0.39726	0.549518	0.337209	0.338521	0.693208		0.381573	0.38326	0.323717	0.365546	0.367089	0.313544		0.379912	0.379913	0.414869	0.364017	0.364017	0.321595		0.388385	0.388393	0.482125	0.350801	0.350806	0.543701		0.379912	0.379913	0.651026	0.371795	0.371795	0.505928		0.402775	0.402778	0.380283	0.390134	0.390135	0.366894		0.379912	0.381579	0.541474	0.370211
0.365138	0.365145	0.552421		0.399995	0.401826	0.550463	0.341084	0.342412	0.694387		0.385959	0.387665	0.326447	0.369748	0.371308	0.319054		0.384278	0.384279	0.420983	0.368201	0.368201	0.329502		0.39285	0.392857	0.489576	0.354834	0.354839	0.545655		0.384278	0.384279	0.654008	0.376068	0.376068	0.5098		0.407405	0.407407	0.388798	0.394618	0.394619	0.373392		0.384278	0.385965	0.542703	0.374466
0.369288	0.369295	0.552711		0.404541	0.406393	0.55141	0.34496	0.346304	0.695551		0.390345	0.39207	0.329159	0.37395	0.375527	0.324473		0.388645	0.388646	0.427116	0.372385	0.372385	0.337464		0.397314	0.397321	0.497099	0.358866	0.358871	0.547593		0.388645	0.388646	0.656975	0.380341	0.380342	0.513664		0.412034	0.412037	0.397388	0.399103	0.399103	0.379944		0.388645	0.390351	0.543941	0.378722
0.373437	0.373444	0.552998		0.409086	0.410959	0.552359	0.348836	0.350195	0.696704		0.394731	0.396476	0.331857	0.378151	0.379747	0.32981		0.393012	0.393013	0.433256	0.376569	0.376569	0.345479		0.401778	0.401786	0.504688	0.362898	0.362903	0.549519		0.393012	0.393013	0.659928	0.384615	0.384615	0.517521		0.416664	0.416667	0.406041	0.403587	0.403587	0.386565		0.393012	0.394737	0.545184	0.382977
0.377586	0.377593	0.553281		0.413631	0.415525	0.553307	0.352712	0.354086	0.697846		0.399117	0.400881	0.334548	0.382353	0.383966	0.335063		0.397379	0.39738	0.439402	0.380753	0.380753	0.353541		0.406242	0.40625	0.512341	0.36693	0.366935	0.55144		0.397379	0.39738	0.662866	0.388889	0.388889	0.521369		0.421294	0.421296	0.41474	0.408071	0.408072	0.393271		0.397379	0.399123	0.546432	0.387232
0.381736	0.381743	0.553562		0.418177	0.420091	0.554254	0.356588	0.357977	0.698982		0.403503	0.405286	0.337237	0.386555	0.388186	0.340233		0.401746	0.401747	0.445548	0.384937	0.384937	0.361646		0.410706	0.410714	0.520053	0.370962	0.370968	0.553359		0.401746	0.401747	0.665791	0.393162	0.393162	0.52521		0.425923	0.425926	0.423469	0.412556	0.412556	0.400061		0.401746	0.403509	0.547686	0.391488
0.385885	0.385892	0.553838		0.422722	0.424658	0.555204	0.360464	0.361868	0.700113		0.407889	0.409692	0.339924	0.390756	0.392405	0.345326		0.406112	0.406114	0.45169	0.389121	0.389121	0.369795		0.415171	0.415179	0.527818	0.374995	0.375	0.55528		0.406112	0.406114	0.668705	0.397435	0.397436	0.529041		0.430553	0.430556	0.432224	0.41704	0.41704	0.406933		0.406112	0.407895	0.548946	0.395743
0.390034	0.390041	0.554109		0.427268	0.429224	0.556154	0.36434	0.365759	0.701238		0.412275	0.414097	0.342611	0.394958	0.396624	0.350348		0.410479	0.41048	0.457818	0.393305	0.393305	0.377983		0.419635	0.419643	0.535633	0.379027	0.379032	0.557206		0.410479	0.41048	0.671604	0.401709	0.401709	0.532862		0.435182	0.435185	0.440998	0.421524	0.421525	0.413893		0.410479	0.412281	0.550208	0.399998
0.394184	0.394191	0.554376		0.431813	0.43379	0.557106	0.368216	0.36965	0.702359		0.41666	0.418502	0.345306	0.39916	0.400844	0.355298		0.414846	0.414847	0.463926	0.397489	0.39749	0.386205		0.424099	0.424107	0.543492	0.383059	0.383065	0.559142		0.414846	0.414847	0.674492	0.405983	0.405983	0.536674		0.439812	0.439815	0.449767	0.426009	0.426009	0.420943		0.414846	0.416667	0.551473	0.404253
0.398333	0.39834	0.554636		0.436358	0.438356	0.558057	0.372092	0.373541	0.703478		0.421046	0.422907	0.348012	0.403361	0.405063	0.360182		0.419213	0.419214	0.470013	0.401674	0.401674	0.394457		0.428563	0.428571	0.551388	0.387091	0.387097	0.561085		0.419213	0.419214	0.677369	0.410256	0.410256	0.540476		0.444442	0.444444	0.458518	0.430493	0.430493	0.428087		0.419213	0.421053	0.55274	0.408509
0.402482	0.40249	0.554891		0.440904	0.442922	0.559005	0.375968	0.377432	0.704595		0.425432	0.427313	0.350731	0.407563	0.409283	0.365011		0.42358	0.423581	0.476071	0.405858	0.405858	0.402741		0.433027	0.433036	0.559315	0.391123	0.391129	0.563044		0.42358	0.423581	0.680233	0.414529	0.41453	0.544267		0.449071	0.449074	0.467229	0.434977	0.434978	0.435322		0.42358	0.425439	0.554009	0.412764
0.406631	0.406639	0.55514		0.445449	0.447489	0.559951	0.379844	0.381323	0.705713		0.429818	0.431718	0.353463	0.411765	0.413502	0.369788		0.427946	0.427948	0.482093	0.410042	0.410042	0.41105		0.437492	0.4375	0.567268	0.395156	0.395161	0.565021		0.427946	0.427948	0.683086	0.418803	0.418803	0.548044		0.453701	0.453704	0.47589	0.439461	0.439462	0.442644		0.427946	0.429825	0.555278	0.417019
0.410781	0.410788	0.555381		0.449995	0.452055	0.560892	0.38372	0.385214	0.70683		0.434204	0.436123	0.356204	0.415966	0.417722	0.374513		0.432313	0.432314	0.488083	0.414226	0.414226	0.419373		0.441956	0.441964	0.575241	0.399188	0.399194	0.567017		0.432313	0.432314	0.685924	0.423077	0.423077	0.55181		0.45833	0.458333	0.48449	0.443946	0.443946	0.450052		0.432313	0.434211	0.556548	0.421275
0.41493	0.414938	0.555614		0.45454	0.456621	0.56183	0.387596	0.389105	0.707947		0.43859	0.440529	0.35896	0.420168	0.421941	0.379197		0.43668	0.436681	0.494034	0.41841	0.41841	0.427711		0.44642	0.446429	0.583226	0.40322	0.403226	0.569034		0.43668	0.436681	0.68875	0.42735	0.42735	0.555562		0.46296	0.462963	0.493014	0.44843	0.44843	0.457551		0.43668	0.438596	0.557817	0.42553
0.419079	0.419087	0.555839		0.459085	0.461187	0.562762	0.391472	0.392996	0.709066		0.442976	0.444934	0.361729	0.42437	0.42616	0.383845		0.441047	0.441048	0.49994	0.422594	0.422594	0.436055		0.450884	0.450893	0.591211	0.407252	0.407258	0.571072		0.441047	0.441048	0.691562	0.431623	0.431624	0.559299		0.46759	0.467593	0.501465	0.452914	0.452915	0.465137		0.441047	0.442982	0.559084	0.429785
0.423229	0.423237	0.556055		0.463631	0.465753	0.563686	0.395348	0.396887	0.710186		0.447362	0.449339	0.364514	0.428571	0.43038	0.388461		0.445414	0.445415	0.505802	0.426778	0.426778	0.444396		0.455348	0.455357	0.599186	0.411284	0.41129	0.573133		0.445414	0.445415	0.69436	0.435897	0.435897	0.563027		0.472219	0.472222	0.509835	0.457399	0.457399	0.472789		0.445414	0.447368	0.560347	0.434041
0.427378	0.427386	0.556263		0.468176	0.47032	0.564601	0.399224	0.400778	0.711308		0.451748	0.453744	0.367312	0.432773	0.434599	0.393052		0.44978	0.449782	0.51162	0.430962	0.430962	0.452735		0.459813	0.459821	0.607149	0.415317	0.415323	0.575216		0.44978	0.449782	0.697143	0.440171	0.440171	0.566746		0.476849	0.476852	0.518107	0.461883	0.461883	0.480502		0.44978	0.451754	0.561606	0.438296
0.431527	0.431535	0.556463		0.472722	0.474886	0.565507	0.4031	0.404669	0.712432		0.456134	0.45815	0.370123	0.436975	0.438819	0.397621		0.454147	0.454148	0.517388	0.435146	0.435146	0.461073		0.464277	0.464286	0.615096	0.419349	0.419355	0.577325		0.454147	0.454148	0.699912	0.444444	0.444444	0.570453		0.481478	0.481481	0.526278	0.466367	0.466368	0.488269		0.454147	0.45614	0.562861	0.442551
0.435677	0.435685	0.556657		0.477267	0.479452	0.566406	0.406976	0.40856	0.713559		0.46052	0.462555	0.372946	0.441176	0.443038	0.402174		0.458514	0.458515	0.523109	0.439331	0.439331	0.469407		0.468741	0.46875	0.623029	0.423381	0.423387	0.579459		0.458514	0.458515	0.702665	0.448717	0.448718	0.574151		0.486108	0.486111	0.534339	0.470851	0.470852	0.496075		0.458514	0.460526	0.56411	0.446806
0.439826	0.439834	0.556844		0.481812	0.484018	0.567296	0.410852	0.412451	0.714688		0.464905	0.46696	0.37578	0.445378	0.447257	0.406714		0.462881	0.462882	0.528781	0.443515	0.443515	0.47773		0.473205	0.473214	0.630934	0.427413	0.427419	0.581615		0.462881	0.462882	0.705401	0.452991	0.452991	0.577836		0.490738	0.490741	0.542285	0.475336	0.475336	0.503907		0.462881	0.464912	0.565351	0.451062
0.443975	0.443983	0.557024		0.486358	0.488584	0.568175	0.414728	0.416342	0.715822		0.469291	0.471366	0.378627	0.44958	0.451477	0.411241		0.467248	0.467249	0.534397	0.447699	0.447699	0.486032		0.477669	0.477679	0.638795	0.431445	0.431452	0.583792		0.467248	0.467249	0.708117	0.457265	0.457265	0.581509		0.495367	0.49537	0.550116	0.47982	0.479821	0.511755		0.467248	0.469298	0.566585	0.455317
0.448124	0.448133	0.557198		0.490903	0.493151	0.569044	0.418604	0.420233	0.71696		0.473677	0.475771	0.381477	0.453781	0.455696	0.415754		0.471614	0.471616	0.539965	0.451883	0.451883	0.494313		0.482134	0.482143	0.646614	0.435478	0.435484	0.58599		0.471614	0.471616	0.71081	0.461538	0.461538	0.585172		0.499997	0.5	0.557831	0.484304	0.484305	0.519608		0.471614	0.473684	0.567809	0.459572
0.452274	0.452282	0.557366		0.495449	0.497717	0.569902	0.42248	0.424125	0.7181		0.478063	0.480176	0.384327	0.457983	0.459916	0.42026		0.475981	0.475983	0.545487	0.456067	0.456067	0.502571		0.486598	0.486607	0.654388	0.43951	0.439516	0.58821		0.475981	0.475983	0.713482	0.465811	0.465812	0.588822		0.504626	0.50463	0.565432	0.488789	0.488789	0.527454		0.475981	0.47807	0.569024	0.463828
0.456423	0.456432	0.557528		0.499994	0.502283	0.570751	0.426356	0.428016	0.719245		0.482449	0.484581	0.387178	0.462185	0.464135	0.424761		0.480348	0.480349	0.55096	0.460251	0.460251	0.510791		0.491062	0.491071	0.662113	0.443542	0.443548	0.590448		0.480348	0.480349	0.716131	0.470085	0.470085	0.592463		0.509256	0.509259	0.572933	0.493273	0.493274	0.535282		0.480348	0.482456	0.570233	0.468083
0.460572	0.460581	0.557686		0.504539	0.506849	0.571592	0.430232	0.431907	0.720396		0.486835	0.488987	0.390032	0.466386	0.468354	0.429262		0.484715	0.484716	0.556388	0.464435	0.464435	0.518967		0.495526	0.495536	0.669788	0.447574	0.447581	0.592702		0.484715	0.484716	0.718755	0.474359	0.474359	0.596096		0.513886	0.513889	0.580334	0.497757	0.497758	0.543082		0.484715	0.486842	0.57143	0.472338
0.464722	0.46473	0.557841		0.509085	0.511416	0.572428	0.434108	0.435798	0.721551		0.491221	0.493392	0.392884	0.470588	0.472574	0.43376		0.489082	0.489083	0.561767	0.468619	0.468619	0.527106		0.49999	0.5	0.677401	0.451606	0.451613	0.594972		0.489082	0.489083	0.721353	0.478632	0.478632	0.599723		0.518515	0.518519	0.587641	0.502242	0.502242	0.550836		0.489082	0.491228	0.572616	0.476594
0.468871	0.46888	0.557991		0.51363	0.515982	0.573258	0.437983	0.439689	0.722714		0.495607	0.497797	0.395731	0.47479	0.476793	0.438252		0.493448	0.49345	0.5671	0.472803	0.472803	0.53521		0.504455	0.504464	0.684948	0.455639	0.455645	0.597256		0.493448	0.49345	0.723926	0.482905	0.482906	0.603344		0.523145	0.523148	0.594857	0.506726	0.506726	0.558539		0.493448	0.495614	0.573792	0.480849
0.47302	0.473029	0.55814		0.518176	0.520548	0.574083	0.441859	0.44358	0.723885		0.499993	0.502203	0.398574	0.478992	0.481013	0.442747		0.497815	0.497817	0.572391	0.476987	0.476987	0.543265		0.508919	0.508929	0.692429	0.459671	0.459677	0.599549		0.497815	0.497817	0.726471	0.487179	0.487179	0.606959		0.527774	0.527778	0.601988	0.51121	0.511211	0.56619		0.497815	0.5	0.574959	0.485104
0.47717	0.477178	0.558287		0.522721	0.525114	0.574908	0.445735	0.447471	0.725063		0.504378	0.506608	0.40141	0.483193	0.485232	0.44725		0.502182	0.502183	0.577635	0.481171	0.481172	0.55127		0.513383	0.513393	0.699841	0.463703	0.46371	0.601853		0.502182	0.502183	0.728984	0.491453	0.491453	0.610569		0.532404	0.532407	0.609047	0.515694	0.515695	0.573778		0.502182	0.504386	0.576117	0.48936
0.481319	0.481328	0.558431		0.527266	0.52968	0.575731	0.449611	0.451362	0.72625		0.508764	0.511013	0.404243	0.487395	0.489451	0.451765		0.506549	0.50655	0.582836	0.485356	0.485356	0.559224		0.517847	0.517857	0.707178	0.467735	0.467742	0.604168		0.506549	0.50655	0.731466	0.495726	0.495726	0.614176		0.537034	0.537037	0.616048	0.520179	0.520179	0.581289		0.506549	0.508772	0.577264	0.493615
0.485468	0.485477	0.558574		0.531812	0.534247	0.576557	0.453487	0.455253	0.727448		0.51315	0.515419	0.407069	0.491597	0.493671	0.456296		0.510916	0.510917	0.587997	0.48954	0.48954	0.567119		0.522311	0.522321	0.71443	0.471767	0.471774	0.606492		0.510916	0.510917	0.733916	0.499999	0.5	0.617781		0.541663	0.541667	0.623	0.524663	0.524664	0.588723		0.510916	0.513158	0.578403	0.49787
0.489617	0.489627	0.558716		0.536357	0.538813	0.577389	0.457363	0.459144	0.728654		0.517536	0.519824	0.409884	0.495798	0.49789	0.460843		0.515282	0.515284	0.593115	0.493724	0.493724	0.574952		0.526776	0.526786	0.721596	0.4758	0.475806	0.608821		0.515282	0.515284	0.736333	0.504273	0.504274	0.621379		0.546293	0.546296	0.629908	0.529147	0.529148	0.596083		0.515282	0.517544	0.579534	0.502125
0.493767	0.493776	0.558857		0.540903	0.543379	0.578228	0.461239	0.463035	0.729873		0.521922	0.524229	0.41269	0.5	0.50211	0.465411		0.519649	0.519651	0.598192	0.497908	0.497908	0.582718		0.53124	0.53125	0.728675	0.479832	0.479839	0.611156		0.519649	0.519651	0.738714	0.508547	0.508547	0.624972		0.550922	0.550926	0.636783	0.533632	0.533632	0.603359		0.519649	0.52193	0.580659	0.506381
0.497916	0.497925	0.558998		0.545448	0.547945	0.579082	0.465115	0.466926	0.731103		0.526308	0.528634	0.415488	0.504202	0.506329	0.47001		0.524016	0.524017	0.603226	0.502092	0.502092	0.590416		0.535704	0.535714	0.735664	0.483864	0.483871	0.6135		0.524016	0.524017	0.741064	0.51282	0.512821	0.62856		0.555552	0.555556	0.643639	0.538116	0.538117	0.610556		0.524016	0.526316	0.581776	0.510636
0.502065	0.502075	0.559138		0.549993	0.552511	0.579952	0.468991	0.470817	0.732345		0.530694	0.53304	0.418279	0.508403	0.510549	0.474646		0.528383	0.528384	0.608217	0.506276	0.506276	0.598049		0.540168	0.540179	0.74256	0.487896	0.487903	0.615849		0.528383	0.528384	0.743379	0.517093	0.517094	0.63214		0.560182	0.560185	0.650493	0.5426	0.542601	0.617671		0.528383	0.530702	0.582888	0.514891
0.506215	0.506224	0.559279		0.554539	0.557078	0.580841	0.472867	0.474708	0.733598		0.53508	0.537445	0.421067	0.512605	0.514768	0.479331		0.53275	0.532751	0.613167	0.51046	0.51046	0.605612		0.544632	0.544643	0.749365	0.491928	0.491935	0.618202		0.53275	0.532751	0.745657	0.521367	0.521368	0.635715		0.564811	0.564815	0.657358	0.547085	0.547085	0.624709		0.53275	0.535088	0.583993	0.519147
0.510364	0.510373	0.55942		0.559084	0.561644	0.58175	0.476743	0.478599	0.734864		0.539466	0.54185	0.423852	0.516807	0.518987	0.48407		0.537116	0.537118	0.618077	0.514644	0.514644	0.613101		0.549097	0.549107	0.756072	0.495961	0.495968	0.620555		0.537116	0.537118	0.747902	0.52564	0.525641	0.639286		0.569441	0.569444	0.664245	0.551569	0.55157	0.631676		0.537116	0.539474	0.585095	0.523402
0.514513	0.514523	0.559561		0.56363	0.56621	0.582681	0.480619	0.48249	0.736142		0.543852	0.546256	0.426635	0.521008	0.523207	0.488873		0.541483	0.541485	0.622947	0.518828	0.518828	0.620517		0.553561	0.553571	0.762677	0.499993	0.5	0.622908		0.541483	0.541485	0.750117	0.529914	0.529915	0.642851		0.57407	0.574074	0.671165	0.556053	0.556054	0.638565		0.541483	0.54386	0.586193	0.527657
0.518663	0.518672	0.559703		0.568175	0.570776	0.58364	0.484495	0.486381	0.737433		0.548238	0.550661	0.429418	0.52521	0.527426	0.493761		0.54585	0.545852	0.627779	0.523012	0.523013	0.627857		0.558025	0.558036	0.769189	0.504025	0.504032	0.625264		0.54585	0.545852	0.7523	0.534188	0.534188	0.646404		0.5787	0.578704	0.678118	0.560538	0.560538	0.645382		0.54585	0.548246	0.587288	0.531913
0.522812	0.522822	0.559845		0.57272	0.575342	0.58463	0.488371	0.490272	0.738736		0.552623	0.555066	0.432205	0.529412	0.531646	0.498739		0.550217	0.550218	0.632576	0.527197	0.527197	0.635126		0.562489	0.5625	0.775605	0.508057	0.508065	0.627621		0.550217	0.550218	0.754449	0.538461	0.538462	0.649947		0.58333	0.583333	0.685112	0.565022	0.565022	0.652139		0.550217	0.552632	0.588379	0.536168
0.526961	0.526971	0.559987		0.577266	0.579909	0.585651	0.492247	0.494163	0.740051		0.557009	0.559471	0.435005	0.533613	0.535865	0.503811		0.554584	0.554585	0.63734	0.531381	0.531381	0.642326		0.566953	0.566964	0.781921	0.512089	0.512097	0.629975		0.554584	0.554585	0.756565	0.542735	0.542735	0.653482		0.587959	0.587963	0.692146	0.569506	0.569507	0.658836		0.554584	0.557018	0.589468	0.540423
0.53111	0.53112	0.560129		0.581811	0.584475	0.58671	0.496123	0.498054	0.741378		0.561395	0.563877	0.437823	0.537815	0.540084	0.508989		0.55895	0.558952	0.642075	0.535565	0.535565	0.649454		0.571418	0.571429	0.788141	0.516122	0.516129	0.632326		0.55895	0.558952	0.758648	0.547008	0.547009	0.657007		0.592589	0.592593	0.699232	0.57399	0.573991	0.665472		0.55895	0.561404	0.590553	0.544678
0.53526	0.53527	0.560272		0.586357	0.589041	0.58781	0.499999	0.501946	0.742716		0.565781	0.568282	0.440657	0.542017	0.544304	0.514276		0.563317	0.563319	0.646782	0.539749	0.539749	0.65651		0.575882	0.575893	0.794274	0.520154	0.520161	0.634673		0.563317	0.563319	0.760699	0.551281	0.551282	0.660519		0.597218	0.597222	0.706373	0.578475	0.578475	0.672056		0.563317	0.565789	0.591635	0.548934
0.539409	0.539419	0.560414		0.590902	0.593607	0.588951	0.503875	0.505837	0.744064		0.570167	0.572687	0.443511	0.546218	0.548523	0.51968		0.567684	0.567686	0.65146	0.543933	0.543933	0.663487		0.580346	0.580357	0.800316	0.524186	0.524194	0.637015		0.567684	0.567686	0.762721	0.555555	0.555556	0.664018		0.601848	0.601852	0.713566	0.582959	0.58296	0.678586		0.567684	0.570175	0.592712	0.553189
0.543558	0.543568	0.560556		0.595447	0.598174	0.590135	0.507751	0.509728	0.745423		0.574553	0.577093	0.446391	0.55042	0.552743	0.525209		0.572051	0.572052	0.656113	0.548117	0.548117	0.670396		0.58481	0.584821	0.806262	0.528218	0.528226	0.639351		0.572051	0.572052	0.764715	0.559828	0.559829	0.667504		0.606478	0.606481	0.720818	0.587443	0.587444	0.685057		0.572051	0.574561	0.593786	0.557444
0.547708	0.547718	0.560698		0.599993	0.60274	0.591365	0.511627	0.513619	0.74679		0.578939	0.581498	0.449305	0.554622	0.556962	0.530871		0.576418	0.576419	0.660749	0.552301	0.552301	0.677241		0.589274	0.589286	0.812119	0.53225	0.532258	0.641678		0.576418	0.576419	0.766685	0.564102	0.564103	0.670977		0.611107	0.611111	0.72813	0.591928	0.591928	0.69148		0.576418	0.578947	0.594854	0.5617
0.551857	0.551867	0.56084		0.604538	0.607306	0.592646	0.515503	0.51751	0.748165		0.583325	0.585903	0.452262	0.558823	0.561181	0.536666		0.580784	0.580786	0.665368	0.556485	0.556485	0.684007		0.593739	0.59375	0.817888	0.536283	0.53629	0.643995		0.580784	0.580786	0.768627	0.568376	0.568376	0.674437		0.615737	0.615741	0.735485	0.596412	0.596413	0.697851		0.580784	0.583333	0.595916	0.565955
0.556006	0.556017	0.560982		0.609084	0.611872	0.593973	0.519379	0.521401	0.749549		0.587711	0.590308	0.45526	0.563025	0.565401	0.542596		0.585151	0.585153	0.66997	0.560669	0.560669	0.690692		0.598203	0.598214	0.823567	0.540315	0.540323	0.646301		0.585151	0.585153	0.770548	0.572649	0.57265	0.677882		0.620366	0.62037	0.742871	0.600896	0.600897	0.704171		0.585151	0.587719	0.596972	0.57021
0.560156	0.560166	0.561124		0.613629	0.616438	0.59535	0.523255	0.525292	0.75094		0.592097	0.594714	0.458306	0.567227	0.56962	0.548654		0.589518	0.58952	0.674561	0.564854	0.564854	0.697305		0.602667	0.602679	0.829157	0.544347	0.544355	0.64859		0.589518	0.58952	0.772447	0.576923	0.576923	0.681315		0.624996	0.625	0.750282	0.60538	0.605381	0.710443		0.589518	0.592105	0.598022	0.574465
0.564305	0.564315	0.561266		0.618174	0.621005	0.596784	0.527131	0.529183	0.752338		0.596482	0.599119	0.461409	0.571428	0.57384	0.554835		0.593885	0.593886	0.679147	0.569038	0.569038	0.703845		0.607131	0.607143	0.834657	0.548379	0.548387	0.650862		0.593885	0.593886	0.774323	0.581196	0.581197	0.68474		0.629626	0.62963	0.757707	0.609865	0.609865	0.71666		0.593885	0.596491	0.599064	0.578721
0.568454	0.568465	0.561408		0.62272	0.625571	0.598273	0.531007	0.533074	0.753742		0.600868	0.603524	0.464568	0.57563	0.578059	0.561135		0.598252	0.598253	0.683727	0.573222	0.573222	0.7103		0.611595	0.611607	0.840063	0.552411	0.552419	0.653118		0.598252	0.598253	0.776177	0.585469	0.58547	0.688153		0.634255	0.634259	0.765133	0.614349	0.61435	0.722823		0.598252	0.600877	0.600097	0.582976
0.572603	0.572614	0.561548		0.627265	0.630137	0.599817	0.534882	0.536965	0.755153		0.605254	0.60793	0.467785	0.579832	0.582278	0.567543		0.602618	0.60262	0.688302	0.577406	0.577406	0.716672		0.61606	0.616071	0.845373	0.556444	0.556452	0.655355		0.602618	0.60262	0.778009	0.589743	0.589744	0.691557		0.638885	0.638889	0.772542	0.618833	0.618834	0.728932		0.602618	0.605263	0.601119	0.587231
0.576753	0.576763	0.561688		0.631811	0.634703	0.60142	0.538758	0.540856	0.756567		0.60964	0.612335	0.471063	0.584034	0.586498	0.574057		0.606985	0.606987	0.692873	0.58159	0.58159	0.722965		0.620524	0.620536	0.850583	0.560476	0.560484	0.657568		0.606985	0.606987	0.779821	0.594016	0.594017	0.694948		0.643514	0.643519	0.779918	0.623318	0.623318	0.734981		0.606985	0.609649	0.602128	0.591487
0.580902	0.580913	0.561827		0.636356	0.639269	0.603079	0.542634	0.544747	0.757985		0.614026	0.61674	0.474407	0.588235	0.590717	0.580657		0.611352	0.611354	0.697444	0.585774	0.585774	0.729178		0.624988	0.625	0.855694	0.564508	0.564516	0.659759		0.611352	0.611354	0.781617	0.59829	0.598291	0.698328		0.648144	0.648148	0.78724	0.627802	0.627803	0.740977		0.611352	0.614035	0.603124	0.595742
0.585051	0.585062	0.561966		0.640901	0.643836	0.604792	0.54651	0.548638	0.759409		0.618412	0.621145	0.477818	0.592437	0.594937	0.58733		0.615719	0.615721	0.702015	0.589958	0.589958	0.735301		0.629452	0.629464	0.860707	0.56854	0.568548	0.661929		0.615719	0.615721	0.783394	0.602564	0.602564	0.701696		0.652774	0.652778	0.794501	0.632286	0.632287	0.746915		0.615719	0.618421	0.604104	0.599997
0.589201	0.589212	0.562103		0.645447	0.648402	0.606562	0.550386	0.552529	0.760838		0.622798	0.625551	0.481294	0.596639	0.599156	0.594063		0.620086	0.620087	0.706586	0.594142	0.594142	0.741344		0.633916	0.633929	0.865613	0.572572	0.572581	0.664075		0.620086	0.620087	0.785152	0.606837	0.606838	0.705055		0.657403	0.657407	0.801689	0.636771	0.636771	0.752783		0.620086	0.622807	0.605066	0.604253
0.59335	0.593361	0.562239		0.649992	0.652968	0.608391	0.554262	0.55642	0.762272		0.627184	0.629956	0.484835	0.60084	0.603376	0.600837		0.624452	0.624454	0.711159	0.598326	0.598326	0.747304		0.638381	0.638393	0.870412	0.576605	0.576613	0.666194		0.624452	0.624454	0.786892	0.611111	0.611111	0.708407		0.662033	0.662037	0.808789	0.641255	0.641256	0.75858		0.624452	0.627193	0.606013	0.608508
0.597499	0.59751	0.562375		0.654538	0.657534	0.610276	0.558138	0.560311	0.763711		0.63157	0.634361	0.488443	0.605042	0.607595	0.607641		0.628819	0.628821	0.715727	0.60251	0.60251	0.75317		0.642845	0.642857	0.875103	0.580637	0.580645	0.668286		0.628819	0.628821	0.788617	0.615384	0.615385	0.711748		0.666662	0.666667	0.815786	0.645739	0.64574	0.764305		0.628819	0.631579	0.606941	0.612763
0.601649	0.60166	0.562511		0.659083	0.6621	0.612217	0.562014	0.564202	0.765155		0.635956	0.638767	0.492115	0.609244	0.611814	0.61445		0.633186	0.633188	0.720289	0.606695	0.606695	0.758951		0.647309	0.647321	0.879679	0.584669	0.584677	0.670355		0.633186	0.633188	0.790326	0.619657	0.619658	0.715081		0.671292	0.671296	0.822659	0.650223	0.650224	0.769961		0.633186	0.635965	0.607848	0.617019
0.605798	0.605809	0.562646		0.663628	0.666667	0.614213	0.56589	0.568093	0.766603		0.640341	0.643172	0.495849	0.613445	0.616034	0.62125		0.637553	0.637555	0.724846	0.610879	0.610879	0.764648		0.651773	0.651786	0.884137	0.588701	0.58871	0.672398		0.637553	0.637555	0.792018	0.623931	0.623932	0.718405		0.675922	0.675926	0.829399	0.654708	0.654709	0.775549		0.637553	0.640351	0.608734	0.621274
0.609947	0.609959	0.562781		0.668174	0.671233	0.616263	0.569766	0.571984	0.768056		0.644727	0.647577	0.499645	0.617647	0.620253	0.628028		0.64192	0.641921	0.729393	0.615063	0.615063	0.770255		0.656237	0.65625	0.888476	0.592733	0.592742	0.674416		0.64192	0.641921	0.793698	0.628205	0.628205	0.721723		0.680551	0.680556	0.836007	0.659192	0.659193	0.781068		0.64192	0.644737	0.609596	0.625529
0.614096	0.614108	0.562915		0.672719	0.675799	0.618369	0.573642	0.575875	0.769514		0.649113	0.651982	0.503502	0.621849	0.624473	0.634756		0.646286	0.646288	0.733928	0.619247	0.619247	0.77578		0.660702	0.660714	0.892693	0.596766	0.596774	0.676412		0.646286	0.646288	0.795368	0.632478	0.632479	0.725031		0.685181	0.685185	0.842474	0.663676	0.663677	0.786514		0.646286	0.649123	0.610434	0.629784
0.618246	0.618257	0.563049		0.677265	0.680365	0.620532	0.577518	0.579767	0.77098		0.653499	0.656388	0.507417	0.62605	0.628692	0.64142		0.650653	0.650655	0.738453	0.623431	0.623431	0.781217		0.665166	0.665179	0.896783	0.600798	0.600806	0.678388		0.650653	0.650655	0.797025	0.636752	0.636752	0.728327		0.68981	0.689815	0.848791	0.668161	0.668161	0.791899		0.650653	0.653509	0.611246	0.63404
0.622395	0.622407	0.563182		0.68181	0.684932	0.622751	0.581394	0.583658	0.77245		0.657885	0.660793	0.511387	0.630252	0.632911	0.648011		0.65502	0.655022	0.742964	0.627615	0.627615	0.786558		0.66963	0.669643	0.900749	0.60483	0.604839	0.680349		0.65502	0.655022	0.798673	0.641025	0.641026	0.73161		0.69444	0.694444	0.854942	0.672645	0.672646	0.797227		0.65502	0.657895	0.612034	0.638295
0.626544	0.626556	0.563317		0.686355	0.689498	0.625031	0.58527	0.587549	0.773927		0.662271	0.665198	0.51541	0.634454	0.637131	0.654518		0.659387	0.659389	0.747453	0.631799	0.631799	0.791809		0.674094	0.674107	0.904582	0.608862	0.608871	0.682294		0.659387	0.659389	0.800314	0.645298	0.645299	0.734882		0.69907	0.699074	0.860927	0.677129	0.67713	0.802489		0.659387	0.662281	0.612795	0.64255
0.630694	0.630705	0.563452		0.690901	0.694064	0.62737	0.589146	0.59144	0.775408		0.666657	0.669604	0.51948	0.638655	0.64135	0.660927		0.663754	0.663755	0.751921	0.635983	0.635983	0.796976		0.678558	0.678571	0.908281	0.612894	0.612903	0.684224		0.663754	0.663755	0.801942	0.649572	0.649573	0.738141		0.703699	0.703704	0.866755	0.681614	0.681614	0.807683		0.663754	0.666667	0.613529	0.646806
0.634843	0.634855	0.563587		0.695446	0.69863	0.629767	0.593022	0.595331	0.776894		0.671043	0.674009	0.523598	0.642857	0.64557	0.667227		0.66812	0.668122	0.756368	0.640167	0.640167	0.802063		0.683023	0.683036	0.911851	0.616927	0.616935	0.686142		0.66812	0.668122	0.803565	0.653845	0.653846	0.741386		0.708329	0.708333	0.872415	0.686098	0.686099	0.812814		0.66812	0.671053	0.614237	0.651061
0.638992	0.639004	0.563723		0.699992	0.703196	0.632234	0.596898	0.599222	0.778386		0.675429	0.678414	0.527765	0.647059	0.649789	0.673407		0.672487	0.672489	0.760791	0.644351	0.644351	0.807067		0.687487	0.6875	0.915297	0.620959	0.620968	0.688054		0.672487	0.672489	0.805189	0.658119	0.65812	0.74462		0.712958	0.712963	0.877904	0.690582	0.690583	0.817885		0.672487	0.675439	0.614917	0.655316
0.643142	0.643154	0.563861		0.704537	0.707763	0.634772	0.600774	0.603113	0.779882		0.679814	0.682819	0.531978	0.65126	0.654008	0.679461		0.676854	0.676856	0.76519	0.648536	0.648536	0.811994		0.691951	0.691964	0.918622	0.624991	0.625	0.689964		0.676854	0.676856	0.806811	0.662393	0.662393	0.747838		0.717588	0.717593	0.883226	0.695067	0.695067	0.822896		0.676854	0.679825	0.61557	0.659571
0.647291	0.647303	0.563999		0.709082	0.712329	0.63738	0.60465	0.607004	0.781381		0.6842	0.687225	0.536231	0.655462	0.658228	0.685391		0.681221	0.681223	0.769557	0.65272	0.65272	0.816842		0.696415	0.696429	0.921828	0.629023	0.629032	0.691875		0.681221	0.681223	0.808434	0.666666	0.666667	0.751043		0.722218	0.722222	0.888384	0.699551	0.699552	0.827852		0.681221	0.684211	0.616195	0.663827
0.65144	0.651452	0.564138		0.713628	0.716895	0.64006	0.608526	0.610895	0.782884		0.688586	0.69163	0.540523	0.659664	0.662447	0.691186		0.685588	0.68559	0.773891	0.656904	0.656904	0.821606		0.700879	0.700893	0.924915	0.633055	0.633065	0.69379		0.685588	0.68559	0.810063	0.67094	0.67094	0.754233		0.726847	0.726852	0.893383	0.704035	0.704036	0.832755		0.685588	0.688596	0.616793	0.668082
0.655589	0.655602	0.564277		0.718173	0.721461	0.642817	0.612402	0.614786	0.78439		0.692972	0.696035	0.544858	0.663865	0.666667	0.696838		0.689954	0.689956	0.778199	0.661088	0.661088	0.826297		0.705344	0.705357	0.927891	0.637088	0.637097	0.695712		0.689954	0.689956	0.811697	0.675213	0.675214	0.757405		0.731477	0.731481	0.898215	0.708519	0.70852	0.837603		0.689954	0.692982	0.617368	0.672337
0.659739	0.659751	0.564417		0.722719	0.726027	0.645653	0.616278	0.618677	0.785895		0.697358	0.700441	0.549234	0.668067	0.670886	0.702359		0.694321	0.694323	0.782485	0.665272	0.665272	0.830916		0.709808	0.709821	0.930756	0.64112	0.641129	0.697647		0.694321	0.694323	0.813339	0.679486	0.679487	0.760562		0.736106	0.736111	0.902872	0.713004	0.713004	0.842396		0.694321	0.697368	0.61792	0.676593
0.663888	0.6639	0.564559		0.727264	0.730594	0.648574	0.620154	0.622568	0.7874		0.701744	0.704846	0.553647	0.672269	0.675105	0.707743		0.698688	0.69869	0.78674	0.669456	0.669456	0.835462		0.714272	0.714286	0.933519	0.645152	0.645161	0.699602		0.698688	0.69869	0.814993	0.68376	0.683761	0.763703		0.740736	0.740741	0.907366	0.717488	0.717489	0.847141		0.698688	0.701754	0.618449	0.680848
0.668037	0.66805	0.564703		0.731809	0.73516	0.651583	0.62403	0.626459	0.788903		0.70613	0.709251	0.558098	0.67647	0.679325	0.712991		0.703055	0.703057	0.790959	0.67364	0.67364	0.839936		0.718736	0.71875	0.936192	0.649184	0.649194	0.701577		0.703055	0.703057	0.81666	0.688033	0.688034	0.766826		0.745366	0.74537	0.911715	0.721972	0.721973	0.851832		0.703055	0.70614	0.618957	0.685103
0.672187	0.672199	0.564848		0.736355	0.739726	0.654678	0.627906	0.63035	0.790402		0.710516	0.713656	0.562584	0.680672	0.683544	0.718116		0.707422	0.707424	0.795146	0.677824	0.677824	0.84434		0.7232	0.723214	0.938779	0.653216	0.653226	0.703575		0.707422	0.707424	0.818344	0.692307	0.692308	0.769935		0.749995	0.75	0.915913	0.726457	0.726457	0.856467		0.707422	0.710526	0.619447	0.689359
0.676336	0.676349	0.564994		0.7409	0.744292	0.657866	0.631781	0.634241	0.791896		0.714902	0.718062	0.567103	0.684874	0.687764	0.723121		0.711788	0.71179	0.799302	0.682008	0.682008	0.848675		0.727665	0.727679	0.941283	0.657249	0.657258	0.705599		0.711788	0.71179	0.820048	0.696581	0.696581	0.77303		0.754625	0.75463	0.919949	0.730941	0.730942	0.861042		0.711788	0.714912	0.61992	0.693614
0.680485	0.680498	0.565142		0.745446	0.748858	0.661152	0.635657	0.638132	0.793383		0.719288	0.722467	0.571651	0.689076	0.691983	0.728004		0.716155	0.716157	0.803422	0.686192	0.686192	0.85294		0.732129	0.732143	0.943706	0.661281	0.66129	0.707658		0.716155	0.716157	0.821775	0.700854	0.700855	0.77611		0.759254	0.759259	0.923825	0.735425	0.735426	0.865563		0.716155	0.719298	0.620377	0.697869
0.684635	0.684647	0.565293		0.749991	0.753425	0.664529	0.639533	0.642023	0.794863		0.723673	0.726872	0.576218	0.693277	0.696203	0.732772		0.720522	0.720524	0.807499	0.690376	0.690377	0.857137		0.736593	0.736607	0.946063	0.665313	0.665323	0.709752		0.720522	0.720524	0.823529	0.705128	0.705128	0.77918		0.763884	0.763889	0.927556	0.739909	0.73991	0.870031		0.720522	0.723684	0.620818	0.702125
0.688784	0.688797	0.565444		0.754536	0.757991	0.667996	0.643409	0.645914	0.796334		0.728059	0.731278	0.580803	0.697479	0.700422	0.737438		0.724889	0.724891	0.811535	0.694561	0.694561	0.861269		0.741057	0.741071	0.948349	0.669345	0.669355	0.711883		0.724889	0.724891	0.825315	0.709401	0.709402	0.782241		0.768514	0.768519	0.931148	0.744394	0.744395	0.874435		0.724889	0.72807	0.621249	0.70638
0.692933	0.692946	0.565596		0.759082	0.762557	0.671556	0.647285	0.649805	0.797795		0.732445	0.735683	0.585405	0.701681	0.704641	0.74201		0.729256	0.729258	0.815531	0.698745	0.698745	0.865339		0.745521	0.745536	0.950569	0.673377	0.673387	0.714056		0.729256	0.729258	0.827136	0.713674	0.713675	0.785294		0.773143	0.773148	0.934601	0.748878	0.748879	0.878772		0.729256	0.732456	0.62167	0.710635
0.697082	0.697095	0.565751		0.763627	0.767123	0.675212	0.651161	0.653696	0.799248		0.736831	0.740088	0.590022	0.705882	0.708861	0.746493		0.733622	0.733624	0.819488	0.702929	0.702929	0.86935		0.749986	0.75	0.952747	0.67741	0.677419	0.716275		0.733622	0.733624	0.828996	0.717948	0.717949	0.788342		0.777773	0.777778	0.937919	0.753362	0.753363	0.883048		0.733622	0.736842	0.622084	0.71489
0.701232	0.701245	0.565908		0.768173	0.771689	0.678954	0.655037	0.657588	0.80069		0.741217	0.744493	0.594647	0.710084	0.71308	0.750895		0.737989	0.737991	0.823403	0.707113	0.707113	0.8733		0.75445	0.754464	0.954893	0.681442	0.681452	0.718545		0.737989	0.737991	0.830893	0.722221	0.722222	0.79139		0.782402	0.782407	0.941105	0.757847	0.757848	0.887257		0.737989	0.741228	0.62249	0.719146
0.705381	0.705394	0.566069		0.772718	0.776256	0.682779	0.658913	0.661479	0.80212		0.745603	0.748899	0.599276	0.714286	0.7173	0.755222		0.742356	0.742358	0.827275	0.711297	0.711297	0.877202		0.758914	0.758929	0.957004	0.685474	0.685484	0.720869		0.742356	0.742358	0.832824	0.726495	0.726496	0.794442		0.787032	0.787037	0.944164	0.762331	0.762332	0.891395		0.742356	0.745614	0.622893	0.723401
0.70953	0.709544	0.566234		0.777263	0.780822	0.686681	0.662789	0.66537	0.803539		0.749989	0.753304	0.603902	0.718487	0.721519	0.75948		0.746723	0.746725	0.831101	0.715481	0.715481	0.881053		0.763378	0.763393	0.959085	0.689506	0.689516	0.723247		0.746723	0.746725	0.83479	0.730769	0.730769	0.797502		0.791662	0.791667	0.947094	0.766815	0.766816	0.895471		0.746723	0.75	0.623295	0.727656
0.71368	0.713693	0.566404		0.781809	0.785388	0.690652	0.666665	0.669261	0.804948		0.754375	0.757709	0.60851	0.722689	0.725738	0.763682		0.75109	0.751092	0.83488	0.719665	0.719665	0.884853		0.767842	0.767857	0.961142	0.693538	0.693548	0.725682		0.75109	0.751092	0.836791	0.735042	0.735043	0.800575		0.796291	0.796296	0.949911	0.7713	0.7713	0.899476		0.75109	0.754386	0.623699	0.731912
0.717829	0.717842	0.566578		0.786354	0.789954	0.694688	0.670541	0.673152	0.806345		0.758761	0.762115	0.613092	0.726891	0.729958	0.767833		0.755456	0.755459	0.838612	0.723849	0.723849	0.888607		0.772307	0.772321	0.963167	0.697571	0.697581	0.728177		0.755456	0.755459	0.838823	0.739316	0.739316	0.803668		0.800921	0.800926	0.952616	0.775784	0.775785	0.903408		0.755456	0.758772	0.624107	0.736167
0.721978	0.721992	0.566758		0.7909	0.794521	0.698777	0.674417	0.677043	0.807733		0.763147	0.76652	0.617651	0.731092	0.734177	0.77194		0.759823	0.759825	0.842295	0.728033	0.728033	0.892312		0.776771	0.776786	0.965162	0.701603	0.701613	0.730735		0.759823	0.759825	0.840887	0.743589	0.74359	0.806778		0.80555	0.805556	0.955207	0.780268	0.780269	0.907276		0.759823	0.763158	0.624521	0.740422
0.726128	0.726141	0.566945		0.795445	0.799087	0.70291	0.678293	0.680934	0.809115		0.767532	0.770925	0.622181	0.735294	0.738397	0.776013		0.76419	0.764192	0.845926	0.732217	0.732218	0.895977		0.781235	0.78125	0.967134	0.705635	0.705645	0.73336		0.76419	0.764192	0.842984	0.747862	0.747863	0.809918		0.81018	0.810185	0.957714	0.784752	0.784753	0.911078		0.76419	0.767544	0.624945	0.744677
0.730277	0.73029	0.56714		0.79999	0.803653	0.707089	0.682169	0.684825	0.810488		0.771918	0.77533	0.626669	0.739496	0.742616	0.780056		0.768557	0.768559	0.84951	0.736402	0.736402	0.899612		0.785699	0.785714	0.969088	0.709667	0.709677	0.736056		0.768557	0.768559	0.845111	0.752136	0.752137	0.813093		0.81481	0.814815	0.960136	0.789237	0.789238	0.914815		0.768557	0.77193	0.625381	0.748933
0.734426	0.73444	0.567343		0.804536	0.808219	0.71131	0.686045	0.688716	0.811858		0.776304	0.779736	0.631115	0.743697	0.746835	0.784075		0.772924	0.772926	0.853043	0.740586	0.740586	0.90322		0.790163	0.790179	0.971023	0.713699	0.71371	0.738821		0.772924	0.772926	0.847268	0.756409	0.75641	0.816303		0.819439	0.819444	0.962464	0.793721	0.793722	0.918481		0.772924	0.776316	0.625831	0.753188
0.738575	0.738589	0.567555		0.809081	0.812785	0.715565	0.689921	0.692607	0.813227		0.78069	0.784141	0.635518	0.747899	0.751055	0.788076		0.77729	0.777293	0.856529	0.74477	0.74477	0.906805		0.794628	0.794643	0.97293	0.717732	0.717742	0.741659		0.77729	0.777293	0.849451	0.760683	0.760684	0.819561		0.824069	0.824074	0.96471	0.798205	0.798206	0.922083		0.77729	0.780702	0.626301	0.757443
0.742725	0.742739	0.567778		0.813627	0.817352	0.71985	0.693797	0.696498	0.814595		0.785076	0.788546	0.639879	0.752101	0.755274	0.792059		0.781657	0.781659	0.859974	0.748954	0.748954	0.910364		0.799092	0.799107	0.974807	0.721764	0.721774	0.74457		0.781657	0.781659	0.851661	0.764957	0.764957	0.822873		0.828698	0.828704	0.966871	0.80269	0.802691	0.925637		0.781657	0.785088	0.626791	0.761699
0.746874	0.746888	0.568013		0.818172	0.821918	0.724161	0.697673	0.700389	0.815964		0.789462	0.792952	0.644188	0.756302	0.759494	0.796031		0.786024	0.786026	0.86338	0.753138	0.753138	0.913903		0.803556	0.803571	0.976656	0.725796	0.725806	0.747561		0.786024	0.786026	0.853896	0.76923	0.769231	0.826237		0.833328	0.833333	0.968948	0.807174	0.807175	0.929133		0.786024	0.789474	0.627306	0.765954
0.751023	0.751037	0.568261		0.822717	0.826484	0.728496	0.701549	0.70428	0.817337		0.793848	0.797357	0.648441	0.760504	0.763713	0.799996		0.790391	0.790393	0.866748	0.757322	0.757322	0.917434		0.80802	0.808036	0.978462	0.729828	0.729839	0.750633		0.790391	0.790393	0.856154	0.773504	0.773504	0.829661		0.837958	0.837963	0.970961	0.811658	0.811659	0.932569		0.790391	0.79386	0.627851	0.770209
0.755173	0.755187	0.568523		0.827263	0.83105	0.732848	0.705425	0.708171	0.818714		0.798234	0.801762	0.652647	0.764706	0.767932	0.803961		0.794758	0.79476	0.870084	0.761506	0.761506	0.920952		0.812484	0.8125	0.980233	0.73386	0.733871	0.753787		0.794758	0.79476	0.858431	0.777777	0.777778	0.83315		0.842587	0.842593	0.972911	0.816143	0.816143	0.935945		0.794758	0.798246	0.628428	0.774465
0.759322	0.759336	0.568802		0.831808	0.835616	0.73722	0.709301	0.712062	0.820099		0.80262	0.806167	0.656804	0.768907	0.772152	0.807924		0.799124	0.799127	0.873394	0.76569	0.76569	0.924459		0.816949	0.816964	0.981959	0.737893	0.737903	0.757024		0.799124	0.799127	0.860727	0.78205	0.782051	0.836707		0.847217	0.847222	0.974796	0.820627	0.820628	0.939263		0.799124	0.802632	0.629042	0.77872
0.763471	0.763485	0.5691		0.836354	0.840183	0.741619	0.713177	0.715953	0.821497		0.807006	0.810573	0.660922	0.773109	0.776371	0.811889		0.803491	0.803493	0.876681	0.769874	0.769874	0.927947		0.821413	0.821429	0.983636	0.741925	0.741935	0.760348		0.803491	0.803493	0.863045	0.786324	0.786325	0.840335		0.851846	0.851852	0.976617	0.825111	0.825112	0.942539		0.803491	0.807018	0.629699	0.782975
0.767621	0.767635	0.569418		0.840899	0.844749	0.746041	0.717053	0.719844	0.822907		0.811392	0.814978	0.665001	0.777311	0.780591	0.815856		0.807858	0.80786	0.879953	0.774058	0.774059	0.931419		0.825877	0.825893	0.985255	0.745957	0.745968	0.763755		0.807858	0.80786	0.86538	0.790597	0.790598	0.844039		0.856476	0.856481	0.978383	0.829596	0.829596	0.945764		0.807858	0.811404	0.630402	0.787231
0.77177	0.771784	0.569759		0.845444	0.849315	0.750494	0.720929	0.723735	0.82433		0.815777	0.819383	0.669045	0.781512	0.78481	0.819825		0.812225	0.812227	0.883217	0.778243	0.778243	0.934886		0.830341	0.830357	0.986809	0.749989	0.75	0.767244		0.812225	0.812227	0.867735	0.794871	0.794872	0.847828		0.861106	0.861111	0.980105	0.83408	0.834081	0.948948		0.812225	0.815789	0.631156	0.791486
0.775919	0.775934	0.570125		0.84999	0.853881	0.754981	0.724805	0.727626	0.825768		0.820163	0.823789	0.673072	0.785714	0.78903	0.823794		0.816592	0.816594	0.886482	0.782427	0.782427	0.938343		0.834805	0.834821	0.988301	0.754021	0.754032	0.770817		0.816592	0.816594	0.870118	0.799145	0.799145	0.8517		0.865735	0.865741	0.981766	0.838564	0.838565	0.952091		0.816592	0.820175	0.631966	0.795741
0.780068	0.780083	0.570516		0.854535	0.858447	0.75951	0.72868	0.731518	0.827221		0.824549	0.828194	0.677081	0.789916	0.793249	0.827769		0.820958	0.820961	0.889759	0.786611	0.786611	0.941783		0.83927	0.839286	0.98971	0.758054	0.758065	0.774474		0.820958	0.820961	0.872527	0.803418	0.803419	0.85565		0.870365	0.87037	0.983356	0.843048	0.843049	0.955181		0.820958	0.824561	0.632835	0.799996
0.784218	0.784232	0.570936		0.859081	0.863014	0.764095	0.732556	0.735409	0.82869		0.828935	0.832599	0.681084	0.794118	0.797468	0.831747		0.825325	0.825328	0.893052	0.790795	0.790795	0.945216		0.843734	0.84375	0.991043	0.762086	0.762097	0.778219		0.825325	0.825328	0.874962	0.807692	0.807692	0.859678		0.874994	0.875	0.984894	0.847533	0.847534	0.958212		0.825325	0.828947	0.633767	0.804252
0.788367	0.788382	0.571386		0.863626	0.86758	0.76873	0.736432	0.7393	0.830173		0.833321	0.837004	0.685095	0.798319	0.801688	0.835729		0.829692	0.829694	0.896365	0.794979	0.794979	0.948628		0.848198	0.848214	0.992305	0.766118	0.766129	0.782049		0.829692	0.829694	0.877431	0.811965	0.811966	0.863786		0.879624	0.87963	0.986401	0.852017	0.852018	0.961174		0.829692	0.833333	0.634768	0.808507
0.792516	0.792531	0.571869		0.868171	0.872146	0.773435	0.740308	0.743191	0.831675		0.837707	0.84141	0.689123	0.802521	0.805907	0.839724		0.834059	0.834061	0.899703	0.799163	0.799163	0.952012		0.852662	0.852679	0.993463	0.77015	0.770161	0.785961		0.834059	0.834061	0.879936	0.816238	0.816239	0.867973		0.884254	0.884259	0.987855	0.856501	0.856502	0.964077		0.834059	0.837719	0.635845	0.812762
0.796666	0.79668	0.572386		0.872717	0.876712	0.778216	0.744184	0.747082	0.833193		0.842093	0.845815	0.693182	0.806723	0.810127	0.843732		0.838426	0.838428	0.903074	0.803347	0.803347	0.955376		0.857126	0.857143	0.994518	0.774182	0.774194	0.789957		0.838426	0.838428	0.882481	0.820512	0.820513	0.872237		0.888883	0.888889	0.989229	0.860986	0.860987	0.966925		0.838426	0.842105	0.637002	0.817018
0.800815	0.80083	0.572939		0.877262	0.881279	0.78307	0.74806	0.750973	0.834723		0.846479	0.85022	0.697273	0.810924	0.814346	0.84775		0.842792	0.842795	0.906485	0.807531	0.807531	0.958713		0.861591	0.861607	0.995489	0.778215	0.778226	0.794035		0.842792	0.842795	0.885072	0.824785	0.824786	0.876574		0.893513	0.893519	0.990558	0.86547	0.865471	0.969699		0.842792	0.846491	0.638243	0.821273
0.804964	0.804979	0.573533		0.881808	0.885845	0.788013	0.751936	0.754864	0.836264		0.850865	0.854626	0.701394	0.815126	0.818565	0.851775		0.847159	0.847162	0.909936	0.811715	0.811715	0.96201		0.866055	0.866071	0.996377	0.782247	0.782258	0.798195		0.847159	0.847162	0.887712	0.829059	0.82906	0.880978		0.898142	0.898148	0.991853	0.869954	0.869955	0.972408		0.847159	0.850877	0.639575	0.825528
0.809114	0.809129	0.574171		0.886353	0.890411	0.79306	0.755812	0.758755	0.837816		0.855251	0.859031	0.705565	0.819328	0.822785	0.855806		0.851526	0.851528	0.913433	0.815899	0.8159	0.965246		0.870519	0.870536	0.997176	0.786279	0.78629	0.802435		0.851526	0.851528	0.89041	0.833333	0.833333	0.885445		0.902772	0.902778	0.993088	0.874439	0.874439	0.975057		0.851526	0.855263	0.641	0.829784
0.813263	0.813278	0.574855		0.890898	0.894977	0.798231	0.759688	0.762646	0.839375		0.859636	0.863436	0.709804	0.823529	0.827004	0.859845		0.855893	0.855895	0.916988	0.820084	0.820084	0.968412		0.874983	0.875	0.997859	0.790311	0.790323	0.806753		0.855893	0.855895	0.89317	0.837606	0.837607	0.889969		0.907402	0.907407	0.994255	0.878923	0.878924	0.977615		0.855893	0.859649	0.642525	0.834039
0.817412	0.817427	0.575587		0.895444	0.899543	0.803512	0.763564	0.766537	0.84094		0.864022	0.867841	0.714129	0.827731	0.831224	0.863889		0.86026	0.860262	0.920599	0.824268	0.824268	0.9715		0.879447	0.879464	0.998434	0.794343	0.794355	0.811149		0.86026	0.860262	0.896	0.84188	0.84188	0.894543		0.912031	0.912037	0.995312	0.883407	0.883408	0.980077		0.86026	0.864035	0.644159	0.838294
0.821561	0.821577	0.576373		0.899989	0.90411	0.808918	0.76744	0.770428	0.84251		0.868408	0.872247	0.718544	0.831933	0.835443	0.867942		0.864626	0.864629	0.924261	0.828452	0.828452	0.974503		0.883912	0.883929	0.998918	0.798376	0.798387	0.815622		0.864626	0.864629	0.898902	0.846153	0.846154	0.899159		0.916661	0.916667	0.996283	0.887891	0.887892	0.982424		0.864626	0.868421	0.645909	0.842549
0.825711	0.825726	0.577217		0.904535	0.908676	0.814475	0.771316	0.774319	0.844078		0.872794	0.876652	0.723048	0.836134	0.839662	0.872019		0.868993	0.868996	0.927985	0.832636	0.832636	0.977389		0.888376	0.888393	0.999311	0.802408	0.802419	0.820167		0.868993	0.868996	0.901878	0.850426	0.850427	0.903809		0.92129	0.921296	0.997187	0.892376	0.892377	0.98464		0.868993	0.872807	0.647781	0.846805
0.82986	0.829876	0.578121		0.90908	0.913242	0.820167	0.775192	0.77821	0.845644		0.87718	0.881057	0.727642	0.840336	0.843882	0.876107		0.87336	0.873362	0.931756	0.83682	0.83682	0.98015		0.89284	0.892857	0.999614	0.80644	0.806452	0.824783		0.87336	0.873362	0.904941	0.8547	0.854701	0.90848		0.92592	0.925926	0.997997	0.89686	0.896861	0.986756		0.87336	0.877193	0.649782	0.85106
0.834009	0.834025	0.579091		0.913625	0.917808	0.826012	0.779068	0.782101	0.847204		0.881566	0.885463	0.732341	0.844538	0.848101	0.880202		0.877727	0.877729	0.935565	0.841004	0.841004	0.98278		0.897304	0.897321	0.999824	0.810472	0.810484	0.829474		0.877727	0.877729	0.908088	0.858973	0.858974	0.913164		0.93055	0.930556	0.99871	0.901344	0.901345	0.988765		0.877727	0.881579	0.651922	0.855315
0.838159	0.838174	0.580132		0.918171	0.922374	0.832005	0.782944	0.785992	0.848753		0.885952	0.889868	0.737152	0.848739	0.852321	0.88432		0.882094	0.882096	0.93942	0.845188	0.845188	0.985269		0.901768	0.901786	0.999953	0.814504	0.814516	0.834234		0.882094	0.882096	0.911316	0.863247	0.863248	0.917856		0.935179	0.935185	0.999276	0.905829	0.90583	0.990635		0.882094	0.885965	0.654207	0.859571
0.842308	0.842324	0.581247		0.922716	0.926941	0.838141	0.78682	0.789883	0.85029		0.890338	0.894273	0.742073	0.852941	0.85654	0.888457		0.88646	0.886463	0.943294	0.849372	0.849372	0.987605		0.906233	0.90625	1	0.818537	0.818548	0.839057		0.88646	0.886463	0.914627	0.867521	0.867521	0.922537		0.939809	0.939815	0.999696	0.910313	0.910314	0.992353		0.88646	0.890351	0.656642	0.863826
0.846457	0.846473	0.582446		0.927262	0.931507	0.84447	0.790696	0.793774	0.851817		0.894724	0.898678	0.747102	0.857143	0.860759	0.892612		0.890827	0.89083	0.947188	0.853556	0.853556	0.989755		0.910697	0.910714	1	0.822569	0.822581	0.843942		0.890827	0.89083	0.918017	0.871794	0.871795	0.927195		0.944438	0.944444	0.999939	0.914797	0.914798	0.993938		0.890827	0.894737	0.659242	0.868081
0.850607	0.850622	0.583733		0.931807	0.936073	0.850989	0.794572	0.797665	0.853328		0.89911	0.903084	0.752239	0.861344	0.864979	0.89678		0.895194	0.895197	0.951102	0.857741	0.857741	0.991705		0.915161	0.915179	1	0.826601	0.826613	0.848887		0.895194	0.895197	0.921492	0.876067	0.876068	0.93182		0.949068	0.949074	1	0.919281	0.919283	0.995377		0.895194	0.899123	0.662018	0.872336
0.854756	0.854772	0.585113		0.936352	0.940639	0.857695	0.798448	0.801556	0.854827		0.903495	0.907489	0.757536	0.865546	0.869198	0.900961		0.899561	0.899563	0.95501	0.861925	0.861925	0.993457		0.919625	0.919643	1	0.830633	0.830645	0.853886		0.899561	0.899563	0.925063	0.880341	0.880342	0.936407		0.953698	0.953704	1	0.923766	0.923767	0.996628		0.899561	0.903509	0.664986	0.876592
0.858905	0.858921	0.586596		0.940898	0.945205	0.864595	0.802324	0.805447	0.856305		0.907881	0.911894	0.763	0.869748	0.873418	0.905147		0.903928	0.90393	0.958906	0.866109	0.866109	0.995008		0.924089	0.924107	1	0.834665	0.834677	0.858923		0.903928	0.90393	0.928727	0.884614	0.884615	0.940956		0.958327	0.958333	1	0.92825	0.928251	0.997648		0.903928	0.907895	0.668157	0.880847
0.863054	0.863071	0.588189		0.945443	0.949772	0.87174	0.8062	0.809339	0.857762		0.912267	0.9163	0.768605	0.873949	0.877637	0.909333		0.908294	0.908297	0.962791	0.870293	0.870293	0.996346		0.928554	0.928571	1	0.838698	0.83871	0.864006		0.908294	0.908297	0.932475	0.888888	0.888889	0.945439		0.962957	0.962963	1	0.932734	0.932735	0.998472		0.908294	0.912281	0.671546	0.885102
0.867204	0.86722	0.589902		0.949989	0.954338	0.879111	0.810076	0.81323	0.859199		0.916653	0.920705	0.774376	0.878151	0.881857	0.913517		0.912661	0.912664	0.966621	0.874477	0.874477	0.997456		0.933018	0.933036	1	0.84273	0.842742	0.86913		0.912661	0.912664	0.936302	0.893162	0.893162	0.949825		0.967586	0.967593	1	0.937219	0.93722	0.999129		0.912661	0.916667	0.675181	0.889358
0.871353	0.871369	0.59174		0.954534	0.958904	0.886761	0.813952	0.817121	0.860617		0.921039	0.92511	0.780333	0.882353	0.886076	0.917673		0.917028	0.917031	0.970368	0.878661	0.878661	0.998337		0.937482	0.9375	1	0.846762	0.846774	0.874286		0.917028	0.917031	0.940195	0.897435	0.897436	0.954123		0.972216	0.972222	1	0.941703	0.941704	0.999575		0.917028	0.921053	0.679081	0.893613
0.875502	0.875519	0.593716		0.959079	0.96347	0.894795	0.817828	0.821012	0.862016		0.925425	0.929515	0.786457	0.886554	0.890295	0.921808		0.921395	0.921397	0.974034	0.882845	0.882845	0.99902		0.941946	0.941964	1	0.850794	0.850806	0.87947		0.921395	0.921397	0.944136	0.901709	0.901709	0.958328		0.976846	0.976852	1	0.946187	0.946188	0.999847		0.921395	0.925439	0.683274	0.897868
0.879652	0.879668	0.595838		0.963625	0.968037	0.903136	0.821704	0.824903	0.863396		0.929811	0.933921	0.792782	0.890756	0.894515	0.925925		0.925762	0.925764	0.97759	0.887029	0.887029	0.999493		0.94641	0.946429	1	0.854826	0.854839	0.884645		0.925762	0.925764	0.948108	0.905982	0.905983	0.962411		0.981475	0.981481	1	0.950672	0.950673	0.999975		0.925762	0.929825	0.687777	0.902124
0.883801	0.883817	0.598115		0.96817	0.972603	0.911825	0.825579	0.828794	0.864759		0.934197	0.938326	0.799332	0.894958	0.898734	0.930006		0.930128	0.930131	0.981021	0.891213	0.891213	0.999779		0.950875	0.950893	1	0.858859	0.858871	0.889813		0.930128	0.930131	0.952134	0.910255	0.910256	0.966373		0.986105	0.986111	1	0.955156	0.955157	1		0.930128	0.934211	0.692638	0.906379
0.88795	0.887967	0.600557		0.972716	0.977169	0.92103	0.829455	0.832685	0.866106		0.938583	0.942731	0.80619	0.89916	0.902954	0.934035		0.934495	0.934498	0.984255	0.895397	0.895397	0.999945		0.955339	0.955357	1	0.862891	0.862903	0.894988		0.934495	0.934498	0.956198	0.914529	0.91453	0.970201		0.990734	0.990741	1	0.95964	0.959641	1		0.934495	0.938596	0.69791	0.910634
0.8921	0.892116	0.603176		0.977261	0.981735	0.930892	0.833331	0.836576	0.867441		0.942968	0.947137	0.813467	0.903361	0.907173	0.937987		0.938862	0.938865	0.987276	0.899582	0.899582	1		0.959803	0.959821	1	0.866923	0.866935	0.900173		0.938862	0.938865	0.960283	0.918802	0.918803	0.973895		0.995364	0.99537	1	0.964125	0.964126	1		0.938862	0.942982	0.703622	0.91489
0.896249	0.896266	0.605982		0.981806	0.986301	0.941931	0.837207	0.840467	0.868766		0.947354	0.951542	0.821072	0.907563	0.911392	0.941858		0.943229	0.943231	0.990096	0.903766	0.903766	1		0.964267	0.964286	1	0.870955	0.870968	0.90533		0.943229	0.943231	0.964389	0.923076	0.923077	0.977446		0.999994	1	1	0.968609	0.96861	1		0.943229	0.947368	0.709839	0.919145
0.900398	0.900415	0.608984		0.986352	0.990868	0.954824	0.841083	0.844358	0.870084		0.95174	0.955947	0.829026	0.911765	0.915612	0.945645		0.947596	0.947598	0.992658	0.90795	0.90795	1		0.968731	0.96875	1	0.874987	0.875	0.910437		0.947596	0.947598	0.968458	0.92735	0.92735	0.980807					0.973093	0.973094	1		0.947596	0.951754	0.716647	0.9234
0.904547	0.904564	0.612196		0.990897	0.995434	0.970915	0.844959	0.848249	0.871397		0.956126	0.960352	0.837441	0.915966	0.919831	0.949354		0.951962	0.951965	0.994907	0.912134	0.912134	1		0.973196	0.973214	1	0.87902	0.879032	0.915496		0.951962	0.951965	0.972435	0.931623	0.931624	0.983935					0.977577	0.977578	1		0.951962	0.95614	0.72416	0.927655
0.908697	0.908714	0.615643		0.995443	1	1	0.848835	0.85214	0.872711		0.960512	0.964758	0.846406	0.920168	0.924051	0.952964		0.956329	0.956332	0.996772	0.916318	0.916318	1		0.97766	0.977679	1	0.883052	0.883065	0.920502		0.956329	0.956332	0.976334	0.935897	0.935897	0.986819					0.982062	0.982063	1		0.956329	0.960526	0.732537	0.931911
0.912846	0.912863	0.619331					0.852711	0.856031	0.874037		0.964898	0.969163	0.855983	0.92437	0.92827	0.956441		0.960696	0.960699	0.998174	0.920502	0.920502	1		0.982124	0.982143	1	0.887084	0.887097	0.925426		0.960696	0.960699	0.98014	0.94017	0.940171	0.989474					0.986546	0.986547	1		0.960696	0.964912	0.741965	0.936166
0.916995	0.917012	0.623273					0.856587	0.859922	0.875379		0.969284	0.973568	0.866361	0.928571	0.932489	0.959773		0.965063	0.965066	0.99917	0.924686	0.924686	1		0.986588	0.986607	1	0.891116	0.891129	0.930275		0.965063	0.965066	0.983751	0.944443	0.944444	0.99192					0.99103	0.991031	1		0.965063	0.969298	0.752652	0.940421
0.921145	0.921162	0.627491					0.860463	0.863813	0.87674		0.97367	0.977974	0.877699	0.932773	0.936709	0.962956		0.96943	0.969432	0.999795	0.92887	0.92887	1		0.991052	0.991071	1	0.895148	0.895161	0.935045		0.96943	0.969432	0.987145	0.948717	0.948718	0.994132					0.995515	0.995516	1		0.96943	0.973684	0.764949	0.944677
0.925294	0.925311	0.632009					0.864339	0.867704	0.878128		0.978056	0.982379	0.890308	0.936975	0.940928	0.965991		0.973796	0.973799	1	0.933054	0.933054	1		0.995517	0.995536	1	0.899181	0.899194	0.939703		0.973796	0.973799	0.990362	0.95299	0.952991	0.996066					0.999999	1	1		0.973796	0.97807	0.779409	0.948932
0.929443	0.929461	0.636863					0.868215	0.871595	0.879546		0.982442	0.986784	0.905077	0.941176	0.945148	0.968877		0.978163	0.978166	1	0.937238	0.937238	1		0.999981	1	1	0.903213	0.903226	0.944242		0.978163	0.978166	0.993302	0.957264	0.957265	0.997599									0.978163	0.982456	0.79692	0.953187
0.933593	0.93361	0.642081					0.872091	0.875486	0.881002		0.986827	0.991189	0.924184	0.945378	0.949367	0.971627		0.98253	0.982533	1	0.941423	0.941423	1					0.907245	0.907258	0.948654		0.98253	0.982533	0.99582	0.961538	0.961538	0.998744									0.98253	0.986842	0.819086	0.957442
0.937742	0.937759	0.64768					0.875967	0.879377	0.882509		0.991213	0.995595	0.951221	0.94958	0.953586	0.974249		0.986897	0.9869	1	0.945607	0.945607	1					0.911277	0.91129	0.952941		0.986897	0.9869	0.997768	0.965811	0.965812	0.999506									0.986897	0.991228	0.849459	0.961698
0.941891	0.941909	0.653693					0.879843	0.883268	0.884068		0.995599	1	1	0.953781	0.957806	0.976789		0.991264	0.991266	1	0.949791	0.949791	1					0.915309	0.915323	0.957074		0.991264	0.991266	0.999286	0.970085	0.970085	0.999881									0.991264	0.995614	0.896738	0.965953
0.94604	0.946058	0.6602					0.883719	0.88716	0.885684					0.957983	0.962025	0.979228		0.99563	0.995633	1	0.953975	0.953975	1					0.919342	0.919355	0.961038		0.99563	0.995633	1	0.974358	0.974359	1									0.99563	1	1	0.970208
0.95019	0.950207	0.66727					0.887595	0.891051	0.887371					0.962185	0.966245	0.981558		0.999997	1	1	0.958159	0.958159	1					0.923374	0.923387	0.964852		0.999997	1	1	0.978631	0.978632	1												0.974464
0.954339	0.954357	0.67505					0.891471	0.894942	0.889134					0.966386	0.970464	0.983824					0.962343	0.962343	1					0.927406	0.927419	0.968535					0.982905	0.982906	1												0.978719
0.958488	0.958506	0.683669					0.895347	0.898833	0.890983					0.970588	0.974684	0.985893					0.966527	0.966527	1					0.931438	0.931452	0.972065					0.987178	0.987179	1												0.982974
0.962638	0.962656	0.693184					0.899223	0.902724	0.892932					0.97479	0.978903	0.987843					0.970711	0.970711	1					0.93547	0.935484	0.975412					0.991452	0.991453	1												0.98723
0.966787	0.966805	0.703765					0.903099	0.906615	0.894977					0.978991	0.983122	0.989939					0.974895	0.974895	1					0.939503	0.939516	0.978608					0.995726	0.995726	1												0.991485
0.970936	0.970954	0.715733					0.906975	0.910506	0.897132					0.983193	0.987342	0.991994					0.979079	0.979079	1					0.943535	0.943548	0.981622					0.999999	1	1												0.99574
0.975086	0.975104	0.72956					0.910851	0.914397	0.899418					0.987395	0.991561	0.994327					0.983263	0.983264	1					0.947567	0.947581	0.984438
0.979235	0.979253	0.745896					0.914727	0.918288	0.901834					0.991596	0.995781	0.997852					0.987448	0.987448	1					0.951599	0.951613	0.987064
0.983384	0.983402	0.76582					0.918603	0.922179	0.904382					0.995798	1	1					0.991632	0.991632	1					0.955631	0.955645	0.98953
0.987533	0.987552	0.790839					0.922478	0.92607	0.907086												0.995816	0.995816	1					0.959664	0.959677	0.991817
0.991683	0.991701	0.825132					0.926354	0.929961	0.909948												1	1	1					0.963696	0.96371	0.993907
0.995832	0.995851	0.877043					0.93023	0.933852	0.912963																			0.967728	0.967742	0.995806
0.999981	1	1					0.934106	0.937743	0.916126																			0.97176	0.971774	0.997415
							0.937982	0.941634	0.919475																			0.975792	0.975806	0.998641
							0.941858	0.945525	0.923014																			0.979825	0.979839	0.999575
							0.945734	0.949416	0.926758																			0.983857	0.983871	1
							0.94961	0.953307	0.93069																			0.987889	0.987903	1
							0.953486	0.957198	0.934811																			0.991921	0.991935	1
							0.957362	0.961089	0.939153																			0.995953	0.995968	1
							0.961238	0.964981	0.943686																			0.999986	1	1
							0.965114	0.968872	0.948421
							0.96899	0.972763	0.953359
							0.972866	0.976654	0.958532
							0.976742	0.980545	0.963931
							0.980618	0.984436	0.96968
							0.984494	0.988327	0.975911
							0.98837	0.992218	0.982704
							0.992246	0.996109	0.990216
							0.996122	1	1
[truncated: 59 more columns]

## Sheet: Supp. Fig. 2i
WB RPE-1

## Sheet: Supp. Fig. 3c
	Chr1							Chr9							Chr12							Chr22							Chr18
	Nucleus	CTRL		Nucleus EMD RNAi	EMD RNAi			Nucleus	CTRL		Nucleus EMD RNAi	EMD RNAi			Nucleus	CTRL		Nucleus EMD RNAi	EMD RNAi			Nucleus	CTRL		Nucleus EMD RNAi	EMD RNAi			Nucleus	CTRL		Nucleus EMD RNAi	EMD RNAi
0	0	0	0	0	0		0	0	0	0	0	0		0	0	0	0	0	0		0	0	0	0	0	0		0	0	0	0	0	0
0.0042735	0.0042735	0.000497983	0.0041152	0.00411523	0		0.0042553	0.00425532	0	0.003984	0.00398406	0		0.0042735	0.0042735	0.020485	0.0041152	0.00411523	0		0.0042553	0.00425532	0	0.003984	0.00398406	0		0.0041841	0.0041841	0	0.0039215	0.00392157	0
0.008547	0.00854701	0.00198502	0.0082304	0.00823045	0		0.0085106	0.00851064	0	0.007968	0.00796813	0		0.008547	0.00854701	0.0328125	0.0082304	0.00823045	0		0.0085106	0.00851064	0	0.007968	0.00796813	0		0.0083682	0.0083682	0	0.007843	0.00784314	0
0.0128205	0.0128205	0.0042963	0.0123456	0.0123457	0.000660118		0.0127659	0.012766	0	0.011952	0.0119522	0		0.0128205	0.0128205	0.0417784	0.0123456	0.0123457	0		0.0127659	0.012766	0	0.011952	0.0119522	0		0.0125523	0.0125523	0	0.0117645	0.0117647	0
0.017094	0.017094	0.00712159	0.0164608	0.0164609	0.00214827		0.0170212	0.0170213	0	0.015936	0.0159363	0		0.017094	0.017094	0.0487047	0.0164608	0.0164609	0		0.0170212	0.0170213	0	0.015936	0.0159363	0		0.0167364	0.0167364	0	0.015686	0.0156863	0
0.0213675	0.0213675	0.0101863	0.020576	0.0205761	0.00392741		0.0212765	0.0212766	0	0.01992	0.0199203	0		0.0213675	0.0213675	0.0543452	0.020576	0.0205761	0		0.0212765	0.0212766	0	0.01992	0.0199203	0		0.0209205	0.0209205	0	0.0196075	0.0196078	0
0.025641	0.025641	0.0134461	0.0246912	0.0246914	0.00586096		0.0255318	0.0255319	0	0.023904	0.0239044	0		0.025641	0.025641	0.059249	0.0246912	0.0246914	0		0.0255318	0.0255319	0	0.023904	0.0239044	0		0.0251046	0.0251046	0	0.023529	0.0235294	0
0.0299145	0.0299145	0.0169937	0.0288064	0.0288066	0.00798824		0.0297871	0.0297872	0	0.027888	0.0278884	0		0.0299145	0.0299145	0.0637455	0.0288064	0.0288066	0		0.0297871	0.0297872	0	0.027888	0.0278884	0		0.0292887	0.0292887	0	0.0274505	0.027451	0
0.034188	0.034188	0.020742	0.0329216	0.0329218	0.0103306		0.0340424	0.0340426	0	0.031872	0.0318725	0		0.034188	0.034188	0.0678468	0.0329216	0.0329218	0		0.0340424	0.0340426	0	0.031872	0.0318725	0		0.0334728	0.0334728	0	0.031372	0.0313725	0
0.0384615	0.0384615	0.0245326	0.0370368	0.037037	0.0128001		0.0382977	0.0382979	0	0.035856	0.0358566	0		0.0384615	0.0384615	0.0716531	0.0370368	0.037037	0		0.0382977	0.0382979	0	0.035856	0.0358566	0		0.0376569	0.0376569	0	0.0352935	0.0352941	0
0.042735	0.042735	0.0284038	0.041152	0.0411523	0.0153946		0.042553	0.0425532	0	0.03984	0.0398406	0		0.042735	0.042735	0.0751501	0.041152	0.0411523	0		0.042553	0.0425532	0	0.03984	0.0398406	0		0.041841	0.041841	0	0.039215	0.0392157	0
0.0470085	0.0470085	0.0323874	0.0452672	0.0452675	0.0180561		0.0468083	0.0468085	0	0.043824	0.0438247	0		0.0470085	0.0470085	0.0784037	0.0452672	0.0452675	0		0.0468083	0.0468085	0	0.043824	0.0438247	0		0.0460251	0.0460251	0	0.0431365	0.0431373	0
0.051282	0.0512821	0.036398	0.0493824	0.0493827	0.0207736		0.0510636	0.0510638	0	0.047808	0.0478088	0		0.051282	0.0512821	0.0815035	0.0493824	0.0493827	0		0.0510636	0.0510638	0	0.047808	0.0478088	0		0.0502092	0.0502092	0	0.047058	0.0470588	0
0.0555555	0.0555556	0.0404262	0.0534976	0.0534979	0.023562		0.0553189	0.0553191	0	0.051792	0.0517928	0		0.0555555	0.0555556	0.084455	0.0534976	0.0534979	0		0.0553189	0.0553191	0	0.051792	0.0517928	0		0.0543933	0.0543933	0	0.0509795	0.0509804	0
0.059829	0.0598291	0.0444862	0.0576128	0.0576132	0.0264102		0.0595742	0.0595745	0.000164704	0.055776	0.0557769	0		0.059829	0.0598291	0.0873333	0.0576128	0.0576132	9.68e-05		0.0595742	0.0595745	0	0.055776	0.0557769	0		0.0585774	0.0585774	0	0.054901	0.054902	0
0.0641025	0.0641026	0.0485718	0.061728	0.0617284	0.0293206		0.0638295	0.0638298	0.000632532	0.05976	0.059761	8.01e-05		0.0641025	0.0641026	0.0901929	0.061728	0.0617284	0.000378916		0.0638295	0.0638298	0	0.05976	0.059761	0		0.0627615	0.0627615	0	0.0588225	0.0588235	0
0.068376	0.0683761	0.0526573	0.0658432	0.0658436	0.032299		0.0680848	0.0680851	0.00136456	0.063744	0.063745	0.000362547		0.068376	0.0683761	0.0929665	0.0658432	0.0658436	0.0009049		0.0680848	0.0680851	0	0.063744	0.063745	0		0.0669456	0.0669456	0	0.062744	0.0627451	0
0.0726495	0.0726496	0.0567635	0.0699584	0.0699588	0.0353648		0.0723401	0.0723404	0.00237598	0.067728	0.0677291	0.000879777		0.0726495	0.0726496	0.0956766	0.0699584	0.0699588	0.00172622		0.0723401	0.0723404	0	0.067728	0.0677291	0		0.0711297	0.0711297	0	0.0666655	0.0666667	0
0.076923	0.0769231	0.0608954	0.0740736	0.0740741	0.0385058		0.0765954	0.0765957	0.00367978	0.071712	0.0717131	0.00163143		0.076923	0.0769231	0.0983369	0.0740736	0.0740741	0.00280389		0.0765954	0.0765957	0	0.071712	0.0717131	0		0.0753138	0.0753138	0	0.070587	0.0705882	0
0.0811965	0.0811966	0.0650316	0.0781888	0.0781893	0.0416937		0.0808507	0.0808511	0.00525328	0.075696	0.0756972	0.00263686		0.0811965	0.0811966	0.100981	0.0781888	0.0781893	0.00412389		0.0808507	0.0808511	0	0.075696	0.0756972	0		0.0794979	0.0794979	4.82e-05	0.0745085	0.0745098	0
0.08547	0.0854701	0.0691917	0.082304	0.0823045	0.0449432		0.085106	0.0851064	0.00709244	0.07968	0.0796813	0.0038855		0.08547	0.0854701	0.103643	0.082304	0.0823045	0.00567636		0.085106	0.0851064	0	0.07968	0.0796813	0		0.083682	0.083682	0.00019523	0.07843	0.0784314	2.72e-05
0.0897435	0.0897436	0.0733601	0.0864192	0.0864198	0.0482594		0.0893613	0.0893617	0.00918965	0.083664	0.0836653	0.00535814		0.0897435	0.0897436	0.106304	0.0864192	0.0864198	0.00744428		0.0893613	0.0893617	0	0.083664	0.0836653	0		0.0878661	0.0878661	0.000446562	0.0823515	0.0823529	9.84e-05
0.094017	0.0940171	0.0775205	0.0905344	0.090535	0.0516255		0.0936166	0.093617	0.0115354	0.087648	0.0876494	0.00704271		0.094017	0.0940171	0.108975	0.0905344	0.090535	0.00940454		0.0936166	0.093617	7.92e-05	0.087648	0.0876494	0		0.0920502	0.0920502	0.000820623	0.086273	0.0862745	0.000218099
0.0982905	0.0982906	0.0816961	0.0946496	0.0946502	0.0550478		0.0978719	0.0978723	0.014133	0.091632	0.0916335	0.00891669		0.0982905	0.0982906	0.111679	0.0946496	0.0946502	0.0115703		0.0978719	0.0978723	0.000296004	0.091632	0.0916335	0		0.0962343	0.0962343	0.00131802	0.0901945	0.0901961	0.000394527
0.102564	0.102564	0.0858848	0.0987648	0.0987654	0.0585419		0.102127	0.102128	0.0169511	0.095616	0.0956175	0.0109751		0.102564	0.102564	0.11444	0.0987648	0.0987654	0.0139564		0.102127	0.102128	0.00060228	0.095616	0.0956175	0		0.100418	0.100418	0.00192358	0.094116	0.0941176	0.000618773
0.106838	0.106838	0.0900834	0.10288	0.102881	0.062096		0.106383	0.106383	0.0199742	0.0996	0.0996016	0.0132255		0.106838	0.106838	0.117263	0.10288	0.102881	0.0165226		0.106383	0.106383	0.0010268	0.0996	0.0996016	0		0.104603	0.104603	0.00264641	0.0980375	0.0980392	0.000916108
0.111111	0.111111	0.0943001	0.106995	0.106996	0.0656883		0.110638	0.110638	0.0232026	0.103584	0.103586	0.0156526		0.111111	0.111111	0.120154	0.106995	0.106996	0.0192403		0.110638	0.110638	0.00161794	0.103584	0.103586	0		0.108787	0.108787	0.00350233	0.101959	0.101961	0.00129842
0.115385	0.115385	0.0985207	0.11111	0.111111	0.0693165		0.114893	0.114894	0.0265998	0.107568	0.10757	0.0182333		0.115385	0.115385	0.12309	0.11111	0.111111	0.0220968		0.114893	0.114894	0.00233563	0.107568	0.10757	0		0.112971	0.112971	0.00448075	0.105881	0.105882	0.00175475
0.119658	0.119658	0.102757	0.115226	0.115226	0.0729953		0.119148	0.119149	0.0301661	0.111552	0.111554	0.020962		0.119658	0.119658	0.126072	0.115226	0.115226	0.0250799		0.119148	0.119149	0.00315502	0.111552	0.111554	0		0.117155	0.117155	0.005568	0.109802	0.109804	0.00228697
0.123931	0.123932	0.107014	0.119341	0.119342	0.0767213		0.123404	0.123404	0.0339112	0.115536	0.115538	0.0238245		0.123931	0.123932	0.129124	0.119341	0.119342	0.02819		0.123404	0.123404	0.00407183	0.115536	0.115538	1.17e-05		0.121339	0.121339	0.00676116	0.113724	0.113725	0.00288632
0.128205	0.128205	0.111278	0.123456	0.123457	0.0804832		0.127659	0.12766	0.0378256	0.11952	0.119522	0.0268064		0.128205	0.128205	0.132233	0.123456	0.123457	0.031425		0.127659	0.12766	0.0050772	0.11952	0.119522	3.97e-05		0.125523	0.125523	0.00805912	0.117645	0.117647	0.0035474
0.132478	0.132479	0.115545	0.127571	0.127572	0.0842813		0.131914	0.131915	0.0419029	0.123504	0.123506	0.029906		0.132478	0.132479	0.135409	0.127571	0.127572	0.0347699		0.131914	0.131915	0.0061747	0.123504	0.123506	7.47e-05		0.129707	0.129707	0.00946443	0.121566	0.121569	0.00428461
0.136752	0.136752	0.119823	0.131686	0.131687	0.0881188		0.13617	0.13617	0.0461259	0.127488	0.12749	0.0331224		0.136752	0.136752	0.138668	0.131686	0.131687	0.0382082		0.13617	0.13617	0.00735787	0.127488	0.12749	0.000113974		0.133891	0.133891	0.0109669	0.125488	0.12549	0.00510057
0.141025	0.141026	0.124118	0.135802	0.135802	0.0919909		0.140425	0.140426	0.0504904	0.131472	0.131474	0.0364382		0.141025	0.141026	0.14202	0.135802	0.135802	0.0417205		0.140425	0.140426	0.00860777	0.131472	0.131474	0.000164354		0.138075	0.138075	0.0125834	0.12941	0.129412	0.00598972
0.145299	0.145299	0.128429	0.139917	0.139918	0.0958958		0.14468	0.144681	0.0549922	0.135456	0.135458	0.0398429		0.145299	0.145299	0.145459	0.139917	0.139918	0.0453054		0.14468	0.144681	0.00992641	0.135456	0.135458	0.000230484		0.142259	0.142259	0.0143076	0.133331	0.133333	0.00694938
0.149572	0.149573	0.132752	0.144032	0.144033	0.0998325		0.148935	0.148936	0.0596232	0.13944	0.139442	0.043333		0.149572	0.149573	0.148972	0.144032	0.144033	0.0489689		0.148935	0.148936	0.0113224	0.13944	0.139442	0.000311767		0.146444	0.146444	0.0161233	0.137252	0.137255	0.00798001
0.153846	0.153846	0.137084	0.148147	0.148148	0.103801		0.153191	0.153191	0.0643763	0.143424	0.143426	0.0469064		0.153846	0.153846	0.152558	0.148147	0.148148	0.0526991		0.153191	0.153191	0.0127775	0.143424	0.143426	0.000420366		0.150628	0.150628	0.0180435	0.141174	0.141176	0.00909047
0.158119	0.15812	0.141425	0.152262	0.152263	0.107804		0.157446	0.157447	0.0692596	0.147408	0.14741	0.0505609		0.158119	0.15812	0.156234	0.152262	0.152263	0.0564832		0.157446	0.157447	0.0142971	0.147408	0.14741	0.000559837		0.154812	0.154812	0.0200618	0.145095	0.145098	0.0102798
0.162393	0.162393	0.14578	0.156378	0.156379	0.111837		0.161701	0.161702	0.0742663	0.151392	0.151394	0.0542958		0.162393	0.162393	0.160008	0.156378	0.156379	0.0603223		0.161701	0.161702	0.0158998	0.151392	0.151394	0.000727962		0.158996	0.158996	0.022174	0.149017	0.14902	0.0115555
0.166666	0.166667	0.150148	0.160493	0.160494	0.115898		0.165957	0.165957	0.0793794	0.155376	0.155378	0.0581078		0.166666	0.166667	0.163873	0.160493	0.160494	0.0642105		0.165957	0.165957	0.0175778	0.155376	0.155378	0.00093523		0.16318	0.16318	0.0243811	0.152939	0.152941	0.0129243
0.17094	0.17094	0.154522	0.164608	0.164609	0.119982		0.170212	0.170213	0.0845938	0.15936	0.159363	0.0619869		0.17094	0.17094	0.167824	0.164608	0.164609	0.068145		0.170212	0.170213	0.0193183	0.15936	0.159363	0.00118766		0.167364	0.167364	0.0266757	0.15686	0.156863	0.0143855
0.175213	0.175214	0.158903	0.168723	0.168724	0.124091		0.174467	0.174468	0.089908	0.163344	0.163347	0.0659359		0.175213	0.175214	0.171866	0.168723	0.168724	0.0721222		0.174467	0.174468	0.0211276	0.163344	0.163347	0.00148322		0.171548	0.171548	0.0290622	0.160781	0.160784	0.015942
0.179487	0.179487	0.163297	0.172838	0.17284	0.128224		0.178723	0.178723	0.0953289	0.167328	0.167331	0.0699547		0.179487	0.179487	0.176005	0.172838	0.17284	0.0761315		0.178723	0.178723	0.0230134	0.167328	0.167331	0.00182979		0.175732	0.175732	0.0315495	0.164703	0.164706	0.0175889
0.18376	0.183761	0.167707	0.176954	0.176955	0.132381		0.182978	0.182979	0.100843	0.171312	0.171315	0.0740355		0.18376	0.183761	0.180237	0.176954	0.176955	0.0801731		0.182978	0.182979	0.0249797	0.171312	0.171315	0.00224031		0.179916	0.179916	0.0341367	0.168625	0.168627	0.0193274
0.188034	0.188034	0.172128	0.181069	0.18107	0.136561		0.187233	0.187234	0.106441	0.175296	0.175299	0.0781777		0.188034	0.188034	0.184552	0.181069	0.18107	0.0842487		0.187233	0.187234	0.0270202	0.175296	0.175299	0.00272097		0.1841	0.1841	0.0368221	0.172546	0.172549	0.0211552
0.192307	0.192308	0.17656	0.185184	0.185185	0.140765		0.191489	0.191489	0.11212	0.17928	0.179283	0.0823824		0.192307	0.192308	0.188949	0.185184	0.185185	0.088352		0.191489	0.191489	0.029129	0.17928	0.179283	0.00327474		0.188284	0.188285	0.0396026	0.176467	0.176471	0.0230687
0.196581	0.196581	0.181009	0.189299	0.1893	0.144993		0.195744	0.195745	0.117878	0.183264	0.183267	0.0866464		0.196581	0.196581	0.193434	0.189299	0.1893	0.0924791		0.195744	0.195745	0.0313175	0.183264	0.183267	0.00391013		0.192469	0.192469	0.0424828	0.180389	0.180392	0.0250825
0.200854	0.200855	0.185475	0.193414	0.193416	0.149237		0.199999	0.2	0.123715	0.187248	0.187251	0.0909747		0.200854	0.200855	0.198001	0.193414	0.193416	0.0966325		0.199999	0.2	0.0335894	0.187248	0.187251	0.00464095		0.196653	0.196653	0.0454684	0.18431	0.184314	0.0271945
0.205128	0.205128	0.189954	0.19753	0.197531	0.153497		0.204254	0.204255	0.12962	0.191232	0.191235	0.0953673		0.205128	0.205128	0.202648	0.19753	0.197531	0.10081		0.204254	0.204255	0.0359476	0.191232	0.191235	0.0054697		0.200837	0.200837	0.0485679	0.188232	0.188235	0.0294034
0.209401	0.209402	0.194445	0.201645	0.201646	0.157776		0.20851	0.208511	0.135587	0.195216	0.195219	0.0998185		0.209401	0.209402	0.207372	0.201645	0.201646	0.105011		0.20851	0.208511	0.0384055	0.195216	0.195219	0.00641258		0.205021	0.205021	0.0517867	0.192154	0.192157	0.0317125
0.213675	0.213675	0.198948	0.20576	0.205761	0.162072		0.212765	0.212766	0.141617	0.1992	0.199203	0.104329		0.213675	0.213675	0.212169	0.20576	0.205761	0.109237		0.212765	0.212766	0.040962	0.1992	0.199203	0.00748583		0.209205	0.209205	0.0551239	0.196075	0.196078	0.034117
0.217948	0.217949	0.203465	0.209875	0.209877	0.166384		0.21702	0.217021	0.147703	0.203184	0.203187	0.108904		0.217948	0.217949	0.21704	0.209875	0.209877	0.113486		0.21702	0.217021	0.0436102	0.203184	0.203187	0.00868859		0.213389	0.213389	0.0585822	0.199996	0.2	0.0366213
0.222222	0.222222	0.207998	0.21399	0.213992	0.170712		0.221276	0.221277	0.153843	0.207168	0.207171	0.11354		0.222222	0.222222	0.221981	0.21399	0.213992	0.117762		0.221276	0.221277	0.0463633	0.207168	0.207171	0.0100273		0.217573	0.217573	0.0621695	0.203918	0.203922	0.0392251
0.226495	0.226496	0.212542	0.218106	0.218107	0.175056		0.225531	0.225532	0.160032	0.211152	0.211155	0.118235		0.226495	0.226496	0.226984	0.218106	0.218107	0.122065		0.225531	0.225532	0.0492243	0.211152	0.211155	0.0115128		0.221757	0.221757	0.0658856	0.20784	0.207843	0.0419262
0.230769	0.230769	0.217098	0.222221	0.222222	0.179409		0.229786	0.229787	0.166262	0.215136	0.215139	0.122989		0.230769	0.230769	0.232047	0.222221	0.222222	0.126392		0.229786	0.229787	0.0521935	0.215136	0.215139	0.0131526		0.225941	0.225941	0.0697377	0.211761	0.211765	0.0447241
0.235042	0.235043	0.221669	0.226336	0.226337	0.18377		0.234042	0.234043	0.17253	0.21912	0.219124	0.127801		0.235042	0.235043	0.237171	0.226336	0.226337	0.130749		0.234042	0.234043	0.0552777	0.21912	0.219124	0.0149516		0.230126	0.230126	0.0737331	0.215682	0.215686	0.0476163
0.239316	0.239316	0.226254	0.230451	0.230453	0.188141		0.238297	0.238298	0.178831	0.223104	0.223108	0.132672		0.239316	0.239316	0.242348	0.230451	0.230453	0.135139		0.238297	0.238298	0.0584757	0.223104	0.223108	0.0169177		0.23431	0.23431	0.0778699	0.219604	0.219608	0.0506063
0.243589	0.24359	0.230849	0.234566	0.234568	0.19252		0.242552	0.242553	0.185156	0.227088	0.227092	0.137606		0.243589	0.24359	0.247579	0.234566	0.234568	0.139559		0.242552	0.242553	0.061791	0.227088	0.227092	0.0190595		0.238494	0.238494	0.0821569	0.223525	0.223529	0.0537008
0.247863	0.247863	0.235455	0.238682	0.238683	0.196905		0.246807	0.246809	0.191498	0.231072	0.231076	0.142602		0.247863	0.247863	0.252858	0.238682	0.238683	0.144015		0.246807	0.246809	0.0652222	0.231072	0.231076	0.0213794		0.242678	0.242678	0.0865939	0.227447	0.227451	0.0568975
0.252136	0.252137	0.240071	0.242797	0.242798	0.201297		0.251063	0.251064	0.197852	0.235056	0.23506	0.147659		0.252136	0.252137	0.258178	0.242797	0.242798	0.148513		0.251063	0.251064	0.0687713	0.235056	0.23506	0.0238796		0.246862	0.246862	0.0911848	0.231369	0.231373	0.0601898
0.25641	0.25641	0.244693	0.246912	0.246914	0.205697		0.255318	0.255319	0.204215	0.23904	0.239044	0.152775		0.25641	0.25641	0.263538	0.246912	0.246914	0.153048		0.255318	0.255319	0.0724407	0.23904	0.239044	0.0265637		0.251046	0.251046	0.095937	0.23529	0.235294	0.0635752
0.260684	0.260684	0.249317	0.251027	0.251029	0.210096		0.259573	0.259574	0.210584	0.243024	0.243028	0.15795		0.260684	0.260684	0.268935	0.251027	0.251029	0.157623		0.259573	0.259574	0.076232	0.243024	0.243028	0.0294374		0.25523	0.25523	0.100854	0.239211	0.239216	0.0670542
0.264957	0.264957	0.253942	0.255142	0.255144	0.214495		0.263829	0.26383	0.216949	0.247008	0.247012	0.163181		0.264957	0.264957	0.274364	0.255142	0.255144	0.162244		0.263829	0.26383	0.0801412	0.247008	0.247012	0.0325044		0.259414	0.259414	0.10593	0.243133	0.243137	0.0706269
0.26923	0.269231	0.258568	0.259258	0.259259	0.218896		0.268084	0.268085	0.22331	0.250992	0.250996	0.168474		0.26923	0.269231	0.279823	0.259258	0.259259	0.166911		0.268084	0.268085	0.0841664	0.250992	0.250996	0.0357646		0.263598	0.263598	0.111161	0.247055	0.247059	0.0742934
0.273504	0.273504	0.263193	0.263373	0.263374	0.223295		0.272339	0.27234	0.229659	0.254976	0.25498	0.173828		0.273504	0.273504	0.28531	0.263373	0.263374	0.171618		0.272339	0.27234	0.0883203	0.254976	0.25498	0.0392187		0.267782	0.267782	0.116559	0.250976	0.25098	0.0780529
0.277778	0.277778	0.267818	0.267488	0.26749	0.227691		0.276595	0.276596	0.235989	0.25896	0.258964	0.179236		0.277778	0.277778	0.29082	0.267488	0.26749	0.176371		0.276595	0.276596	0.0925966	0.25896	0.258964	0.0428695		0.271966	0.271967	0.12212	0.254897	0.254902	0.0819052
0.282051	0.282051	0.272438	0.271603	0.271605	0.232082		0.28085	0.280851	0.242299	0.262944	0.262948	0.184698		0.282051	0.282051	0.296355	0.271603	0.271605	0.181172		0.28085	0.280851	0.0969873	0.262944	0.262948	0.0467185		0.276151	0.276151	0.127836	0.258819	0.258824	0.0858471
0.286324	0.286325	0.277045	0.275718	0.27572	0.236465		0.285105	0.285106	0.248585	0.266928	0.266932	0.190214		0.286324	0.286325	0.30191	0.275718	0.27572	0.186025		0.285105	0.285106	0.101503	0.266928	0.266932	0.0507651		0.280335	0.280335	0.133709	0.26274	0.262745	0.0898718
0.290598	0.290598	0.281643	0.279834	0.279835	0.240839		0.28936	0.289362	0.254844	0.270912	0.270916	0.195783		0.290598	0.290598	0.307481	0.279834	0.279835	0.19093		0.28936	0.289362	0.106141	0.270912	0.270916	0.055006		0.284519	0.284519	0.139739	0.266662	0.266667	0.0939796
0.294872	0.294872	0.28623	0.283949	0.283951	0.245206		0.293616	0.293617	0.261069	0.274896	0.2749	0.201401		0.294872	0.294872	0.313067	0.283949	0.283951	0.195888		0.293616	0.293617	0.110892	0.274896	0.2749	0.0594355		0.288703	0.288703	0.145925	0.270583	0.270588	0.0981707
0.299145	0.299145	0.290803	0.288064	0.288066	0.249562		0.297871	0.297872	0.267256	0.27888	0.278884	0.207066		0.299145	0.299145	0.318664	0.288064	0.288066	0.200897		0.297871	0.297872	0.115761	0.27888	0.278884	0.0640604		0.292887	0.292887	0.152262	0.274505	0.27451	0.102435
0.303418	0.303419	0.295356	0.292179	0.292181	0.253908		0.302126	0.302128	0.273409	0.282864	0.282869	0.212779		0.303418	0.303419	0.32427	0.292179	0.292181	0.205959		0.302126	0.302128	0.120756	0.282864	0.282869	0.0688748		0.297071	0.297071	0.158743	0.278427	0.278431	0.106775
0.307692	0.307692	0.299891	0.296294	0.296296	0.258238		0.306382	0.306383	0.279524	0.286848	0.286853	0.218541		0.307692	0.307692	0.329884	0.296294	0.296296	0.211074		0.306382	0.306383	0.125877	0.286848	0.286853	0.0738748		0.301255	0.301255	0.165371	0.282348	0.282353	0.111195
0.311966	0.311966	0.304409	0.30041	0.300412	0.262554		0.310637	0.310638	0.2856	0.290832	0.290837	0.224348		0.311966	0.311966	0.335506	0.30041	0.300412	0.216238		0.310637	0.310638	0.131118	0.290832	0.290837	0.0790604		0.305439	0.305439	0.172138	0.28627	0.286275	0.115688
0.316239	0.316239	0.308908	0.304525	0.304527	0.266856		0.314892	0.314894	0.291635	0.294816	0.294821	0.230195		0.316239	0.316239	0.341133	0.304525	0.304527	0.221453		0.314892	0.314894	0.136481	0.294816	0.294821	0.0844189		0.309623	0.309623	0.179032	0.290191	0.290196	0.120244
0.320512	0.320513	0.313385	0.30864	0.308642	0.271141		0.319147	0.319149	0.297628	0.2988	0.298805	0.236077		0.320512	0.320513	0.346764	0.30864	0.308642	0.226718		0.319147	0.319149	0.141962	0.2988	0.298805	0.0899542		0.313808	0.313808	0.186056	0.294112	0.294118	0.124861
0.324786	0.324786	0.317837	0.312755	0.312757	0.275407		0.323403	0.323404	0.303577	0.302784	0.302789	0.241994		0.324786	0.324786	0.352393	0.312755	0.312757	0.232033		0.323403	0.323404	0.147571	0.302784	0.302789	0.0956651		0.317992	0.317992	0.193207	0.298034	0.298039	0.129546
0.32906	0.32906	0.322264	0.31687	0.316872	0.279654		0.327658	0.32766	0.309486	0.306768	0.306773	0.247944		0.32906	0.32906	0.358022	0.31687	0.316872	0.237396		0.327658	0.32766	0.153315	0.306768	0.306773	0.101547		0.322176	0.322176	0.200484	0.301955	0.301961	0.134289
0.333333	0.333333	0.326668	0.320986	0.320988	0.283885		0.331913	0.331915	0.315359	0.310752	0.310757	0.253921		0.333333	0.333333	0.36365	0.320986	0.320988	0.242808		0.331913	0.331915	0.159188	0.310752	0.310757	0.107594		0.32636	0.32636	0.207877	0.305877	0.305882	0.13908
0.337606	0.337607	0.331049	0.325101	0.325103	0.288096		0.336169	0.33617	0.321197	0.314736	0.314741	0.259921		0.337606	0.337607	0.369273	0.325101	0.325103	0.248265		0.336169	0.33617	0.165191	0.314736	0.314741	0.113796		0.330544	0.330544	0.215375	0.309798	0.309804	0.143925
0.34188	0.34188	0.335403	0.329216	0.329218	0.292286		0.340424	0.340426	0.326997	0.31872	0.318725	0.265941		0.34188	0.34188	0.374889	0.329216	0.329218	0.25377		0.340424	0.340426	0.171328	0.31872	0.318725	0.120156		0.334728	0.334728	0.22298	0.31372	0.313725	0.148822
0.346154	0.346154	0.339734	0.333331	0.333333	0.296453		0.344679	0.344681	0.332761	0.322704	0.322709	0.271975		0.346154	0.346154	0.380498	0.333331	0.333333	0.259321		0.344679	0.344681	0.177601	0.322704	0.322709	0.12667		0.338912	0.338912	0.230687	0.317642	0.317647	0.153766
0.350427	0.350427	0.344037	0.337446	0.337449	0.300598		0.348935	0.348936	0.338493	0.326688	0.326693	0.278016		0.350427	0.350427	0.386099	0.337446	0.337449	0.264915		0.348935	0.348936	0.18401	0.326688	0.326693	0.133328		0.343096	0.343096	0.238485	0.321563	0.321569	0.158755
0.3547	0.354701	0.348315	0.341562	0.341564	0.304722		0.35319	0.353191	0.344199	0.330672	0.330677	0.284063		0.3547	0.354701	0.391688	0.341562	0.341564	0.270552		0.35319	0.353191	0.190556	0.330672	0.330677	0.140129		0.34728	0.34728	0.246375	0.325485	0.32549	0.163786
0.358974	0.358974	0.352569	0.345677	0.345679	0.308828		0.357445	0.357447	0.349884	0.334656	0.334661	0.290114		0.358974	0.358974	0.397268	0.345677	0.345679	0.276227		0.357445	0.357447	0.197244	0.334656	0.334661	0.147072		0.351464	0.351464	0.25435	0.329406	0.329412	0.168859
0.363248	0.363248	0.356797	0.349792	0.349794	0.312912		0.3617	0.361702	0.35555	0.33864	0.338645	0.296162		0.363248	0.363248	0.402838	0.349792	0.349794	0.281942		0.3617	0.361702	0.204073	0.33864	0.338645	0.154152		0.355648	0.355649	0.262405	0.333327	0.333333	0.17397
0.367521	0.367521	0.361001	0.353907	0.353909	0.316977		0.365956	0.365957	0.361197	0.342624	0.342629	0.302207		0.367521	0.367521	0.408397	0.353907	0.353909	0.287697		0.365956	0.365957	0.211041	0.342624	0.342629	0.161363		0.359833	0.359833	0.270536	0.337249	0.337255	0.179114
0.371795	0.371795	0.365181	0.358022	0.358025	0.321022		0.370211	0.370213	0.366834	0.346608	0.346614	0.308244		0.371795	0.371795	0.413943	0.358022	0.358025	0.293493		0.370211	0.370213	0.218148	0.346608	0.346614	0.168703		0.364017	0.364017	0.278739	0.34117	0.341176	0.184296
0.376068	0.376068	0.369339	0.362138	0.36214	0.325049		0.374466	0.374468	0.372462	0.350592	0.350598	0.314264		0.376068	0.376068	0.419476	0.362138	0.36214	0.299328		0.374466	0.374468	0.22539	0.350592	0.350598	0.176159		0.368201	0.368201	0.287006	0.345092	0.345098	0.189513
0.380341	0.380342	0.373473	0.366253	0.366255	0.32906		0.378722	0.378723	0.378085	0.354576	0.354582	0.320265		0.380341	0.380342	0.424996	0.366253	0.366255	0.305199		0.378722	0.378723	0.23276	0.354576	0.354582	0.18373		0.372385	0.372385	0.295321	0.349013	0.34902	0.19477
0.384615	0.384615	0.377585	0.370368	0.37037	0.333052		0.382977	0.382979	0.383703	0.35856	0.358566	0.326247		0.384615	0.384615	0.430502	0.370368	0.37037	0.311108		0.382977	0.382979	0.240257	0.35856	0.358566	0.191409		0.376569	0.376569	0.303686	0.352935	0.352941	0.200062
0.388889	0.388889	0.381672	0.374483	0.374486	0.337029		0.387232	0.387234	0.389321	0.362544	0.36255	0.332206		0.388889	0.388889	0.435991	0.374483	0.374486	0.317055		0.387232	0.387234	0.247874	0.362544	0.36255	0.19919		0.380753	0.380753	0.312098	0.356857	0.356863	0.205385
0.393162	0.393162	0.385733	0.378598	0.378601	0.340995		0.391488	0.391489	0.394943	0.366528	0.366534	0.338136		0.393162	0.393162	0.441462	0.378598	0.378601	0.32304		0.391488	0.391489	0.255608	0.366528	0.366534	0.207074		0.384937	0.384937	0.320545	0.360778	0.360784	0.210745
0.397435	0.397436	0.389769	0.382714	0.382716	0.344947		0.395743	0.395745	0.400574	0.370512	0.370518	0.344036		0.397435	0.397436	0.446918	0.382714	0.382716	0.329063		0.395743	0.395745	0.263458	0.370512	0.370518	0.215053		0.389121	0.389121	0.329022	0.3647	0.364706	0.216134
0.401709	0.401709	0.393782	0.386829	0.386831	0.348888		0.399998	0.4	0.406215	0.374496	0.374502	0.349903		0.401709	0.401709	0.452357	0.386829	0.386831	0.335123		0.399998	0.4	0.271413	0.374496	0.374502	0.223121		0.393305	0.393305	0.33753	0.368621	0.368627	0.221554
0.405983	0.405983	0.397771	0.390944	0.390947	0.352818		0.404253	0.404255	0.411865	0.37848	0.378486	0.355736		0.405983	0.405983	0.457779	0.390944	0.390947	0.341221		0.404253	0.404255	0.279459	0.37848	0.378486	0.231274		0.397489	0.39749	0.346062	0.372542	0.372549	0.227012
0.410256	0.410256	0.401733	0.395059	0.395062	0.356739		0.408509	0.408511	0.41753	0.382464	0.38247	0.361534		0.410256	0.410256	0.463185	0.395059	0.395062	0.347357		0.408509	0.408511	0.287592	0.382464	0.38247	0.239502		0.401674	0.401674	0.354609	0.376464	0.376471	0.232511
0.414529	0.41453	0.40567	0.399174	0.399177	0.360652		0.412764	0.412766	0.423211	0.386448	0.386454	0.367296		0.414529	0.41453	0.468577	0.399174	0.399177	0.353531		0.412764	0.412766	0.295813	0.386448	0.386454	0.247803		0.405858	0.405858	0.363171	0.380385	0.380392	0.238051
0.418803	0.418803	0.409584	0.40329	0.403292	0.364558		0.417019	0.417021	0.428905	0.390432	0.390438	0.373021		0.418803	0.418803	0.473952	0.40329	0.403292	0.359741		0.417019	0.417021	0.304107	0.390432	0.390438	0.256177		0.410042	0.410042	0.371742	0.384307	0.384314	0.243628
0.423077	0.423077	0.413474	0.407405	0.407407	0.368456		0.421275	0.421277	0.434612	0.394416	0.394422	0.378705		0.423077	0.423077	0.47931	0.407405	0.407407	0.365986		0.421275	0.421277	0.312458	0.394416	0.394422	0.264613		0.414226	0.414226	0.380313	0.388228	0.388235	0.249248
0.42735	0.42735	0.417336	0.41152	0.411523	0.372349		0.42553	0.425532	0.440338	0.3984	0.398406	0.384346		0.42735	0.42735	0.484652	0.41152	0.411523	0.372268		0.42553	0.425532	0.320864	0.3984	0.398406	0.273103		0.41841	0.41841	0.388885	0.39215	0.392157	0.254911
0.431623	0.431624	0.421173	0.415635	0.415638	0.376238		0.429785	0.429787	0.446078	0.402384	0.40239	0.389945		0.431623	0.431624	0.48998	0.415635	0.415638	0.378585		0.429785	0.429787	0.329318	0.402384	0.40239	0.281642		0.422594	0.422594	0.397459	0.396072	0.396078	0.260617
0.435897	0.435897	0.424987	0.41975	0.419753	0.380122		0.434041	0.434043	0.451828	0.406368	0.406375	0.395505		0.435897	0.435897	0.495298	0.41975	0.419753	0.384932		0.434041	0.434043	0.337816	0.406368	0.406375	0.290225		0.426778	0.426778	0.406033	0.399993	0.4	0.266372
0.440171	0.440171	0.428775	0.423866	0.423868	0.384001		0.438296	0.438298	0.457595	0.410352	0.410359	0.401024		0.440171	0.440171	0.500603	0.423866	0.423868	0.391314		0.438296	0.438298	0.346352	0.410352	0.410359	0.298849		0.430962	0.430962	0.414598	0.403915	0.403922	0.272177
0.444444	0.444444	0.432539	0.427981	0.427984	0.387878		0.442551	0.442553	0.463374	0.414336	0.414343	0.406502		0.444444	0.444444	0.505897	0.427981	0.427984	0.397732		0.442551	0.442553	0.354916	0.414336	0.414343	0.307511		0.435146	0.435146	0.42315	0.407836	0.407843	0.27803
0.448717	0.448718	0.436282	0.432096	0.432099	0.391752		0.446806	0.446809	0.469163	0.41832	0.418327	0.41194		0.448717	0.448718	0.511178	0.432096	0.432099	0.404182		0.446806	0.446809	0.363504	0.41832	0.418327	0.316201		0.439331	0.439331	0.43169	0.411757	0.411765	0.283934
0.452991	0.452991	0.440002	0.436211	0.436214	0.395621		0.451062	0.451064	0.474965	0.422304	0.422311	0.417335		0.452991	0.452991	0.516445	0.436211	0.436214	0.41066		0.451062	0.451064	0.372105	0.422304	0.422311	0.324912		0.443515	0.443515	0.440218	0.415679	0.415686	0.289888
0.457265	0.457265	0.443698	0.440326	0.440329	0.399487		0.455317	0.455319	0.480778	0.426288	0.426295	0.422689		0.457265	0.457265	0.521698	0.440326	0.440329	0.417165		0.455317	0.455319	0.380722	0.426288	0.426295	0.33364		0.447699	0.447699	0.44873	0.4196	0.419608	0.295894
0.461538	0.461538	0.447373	0.444442	0.444444	0.403349		0.459572	0.459574	0.486601	0.430272	0.430279	0.428005		0.461538	0.461538	0.526938	0.444442	0.444444	0.423695		0.459572	0.459574	0.389354	0.430272	0.430279	0.342387		0.451883	0.451883	0.457226	0.423522	0.423529	0.301954
0.465811	0.465812	0.451029	0.448557	0.44856	0.407206		0.463828	0.46383	0.492435	0.434256	0.434263	0.433284		0.465811	0.465812	0.532169	0.448557	0.44856	0.430248		0.463828	0.46383	0.398	0.434256	0.434263	0.35115		0.456067	0.456067	0.465706	0.427443	0.427451	0.308073
0.470085	0.470085	0.454667	0.452672	0.452675	0.411061		0.468083	0.468085	0.498281	0.43824	0.438247	0.438525		0.470085	0.470085	0.53739	0.452672	0.452675	0.436824		0.468083	0.468085	0.406663	0.43824	0.438247	0.359927		0.460251	0.460251	0.474168	0.431365	0.431373	0.314249
0.474359	0.474359	0.458289	0.456787	0.45679	0.414914		0.472338	0.47234	0.504141	0.442224	0.442231	0.443731		0.474359	0.474359	0.542601	0.456787	0.45679	0.443419		0.472338	0.47234	0.415334	0.442224	0.442231	0.368718		0.464435	0.464435	0.482613	0.435287	0.435294	0.320481
0.478632	0.478632	0.461898	0.460902	0.460905	0.418762		0.476594	0.476596	0.510011	0.446208	0.446215	0.448903		0.478632	0.478632	0.547802	0.460902	0.460905	0.450032		0.476594	0.476596	0.42401	0.446208	0.446215	0.377518		0.468619	0.468619	0.491035	0.439208	0.439216	0.326771
0.482905	0.482906	0.465494	0.465018	0.465021	0.422604		0.480849	0.480851	0.515889	0.450192	0.450199	0.454042		0.482905	0.482906	0.552993	0.465018	0.465021	0.456661		0.480849	0.480851	0.432694	0.450192	0.450199	0.386319		0.472803	0.472803	0.499431	0.44313	0.443137	0.333118
0.487179	0.487179	0.469079	0.469133	0.469136	0.426442		0.485104	0.485106	0.521782	0.454176	0.454183	0.45915		0.487179	0.487179	0.558175	0.469133	0.469136	0.463303		0.485104	0.485106	0.441384	0.454176	0.454183	0.395121		0.476987	0.476987	0.507801	0.447051	0.447059	0.339526
0.491453	0.491453	0.472655	0.473248	0.473251	0.430275		0.48936	0.489362	0.527695	0.45816	0.458167	0.464226		0.491453	0.491453	0.56335	0.473248	0.473251	0.469954		0.48936	0.489362	0.450088	0.45816	0.458167	0.403928		0.481171	0.481172	0.516144	0.450972	0.45098	0.345997
0.495726	0.495726	0.476227	0.477363	0.477366	0.4341		0.493615	0.493617	0.533628	0.462144	0.462151	0.469277		0.495726	0.495726	0.568517	0.477363	0.477366	0.476614		0.493615	0.493617	0.458804	0.462144	0.462151	0.412744		0.485356	0.485356	0.524453	0.454894	0.454902	0.352532
0.499999	0.5	0.479795	0.481478	0.481481	0.437919		0.49787	0.497872	0.539582	0.466128	0.466135	0.474303		0.499999	0.5	0.573676	0.481478	0.481481	0.483275		0.49787	0.497872	0.467527	0.466128	0.466135	0.421566		0.48954	0.48954	0.532725	0.458815	0.458824	0.35913
0.504273	0.504274	0.483364	0.485594	0.485597	0.441732		0.502125	0.502128	0.545558	0.470112	0.47012	0.479306		0.504273	0.504274	0.578826	0.485594	0.485597	0.489937		0.502125	0.502128	0.476259	0.470112	0.47012	0.430392		0.493724	0.493724	0.540961	0.462737	0.462745	0.365795
0.508547	0.508547	0.486936	0.489709	0.489712	0.445538		0.506381	0.506383	0.55156	0.474096	0.474104	0.484289		0.508547	0.508547	0.58397	0.489709	0.489712	0.4966		0.506381	0.506383	0.485004	0.474096	0.474104	0.439227		0.497908	0.497908	0.549154	0.466658	0.466667	0.372525
0.51282	0.512821	0.49051	0.493824	0.493827	0.449336		0.510636	0.510638	0.557589	0.47808	0.478088	0.489255		0.51282	0.512821	0.589105	0.493824	0.493827	0.50326		0.510636	0.510638	0.493764	0.47808	0.478088	0.448072		0.502092	0.502092	0.557295	0.47058	0.470588	0.379318
0.517093	0.517094	0.49409	0.497939	0.497942	0.453128		0.514891	0.514894	0.563644	0.482064	0.482072	0.494205		0.517093	0.517094	0.594238	0.497939	0.497942	0.509916		0.514891	0.514894	0.502535	0.482064	0.482072	0.45693		0.506276	0.506276	0.565381	0.474502	0.47451	0.386179
0.521367	0.521368	0.497678	0.502054	0.502058	0.456912		0.519147	0.519149	0.569728	0.486048	0.486056	0.499142		0.521367	0.521368	0.599368	0.502054	0.502058	0.516562		0.519147	0.519149	0.511315	0.486048	0.486056	0.465802		0.51046	0.51046	0.573413	0.478423	0.478431	0.393109
0.52564	0.525641	0.501275	0.50617	0.506173	0.460688		0.523402	0.523404	0.575844	0.490032	0.49004	0.504066		0.52564	0.525641	0.604496	0.50617	0.506173	0.52319		0.523402	0.523404	0.520106	0.490032	0.49004	0.474683		0.514644	0.514644	0.581384	0.482345	0.482353	0.4001
0.529914	0.529915	0.504886	0.510285	0.510288	0.46446		0.527657	0.52766	0.58199	0.494016	0.494024	0.508981		0.529914	0.529915	0.609624	0.510285	0.510288	0.529799		0.527657	0.52766	0.528911	0.494016	0.494024	0.483571		0.518828	0.518828	0.589289	0.486266	0.486275	0.407158
0.534188	0.534188	0.50851	0.5144	0.514403	0.468228		0.531913	0.531915	0.588169	0.498	0.498008	0.513891		0.534188	0.534188	0.614753	0.5144	0.514403	0.536385		0.531913	0.531915	0.537727	0.498	0.498008	0.492469		0.523012	0.523013	0.597131	0.490187	0.490196	0.414278
0.538461	0.538462	0.512152	0.518515	0.518519	0.471993		0.536168	0.53617	0.594381	0.501984	0.501992	0.518796		0.538461	0.538462	0.619885	0.518515	0.518519	0.542947		0.536168	0.53617	0.546552	0.501984	0.501992	0.501379		0.527197	0.527197	0.604902	0.494109	0.494118	0.42146
0.542735	0.542735	0.515813	0.52263	0.522634	0.475756		0.540423	0.540426	0.600623	0.505968	0.505976	0.523698		0.542735	0.542735	0.625022	0.52263	0.522634	0.549482		0.540423	0.540426	0.555386	0.505968	0.505976	0.5103		0.531381	0.531381	0.612598	0.49803	0.498039	0.428704
0.547008	0.547009	0.519494	0.526746	0.526749	0.479519		0.544678	0.544681	0.606895	0.509952	0.50996	0.5286		0.547008	0.547009	0.630164	0.526746	0.526749	0.555985		0.544678	0.544681	0.564217	0.509952	0.50996	0.519227		0.535565	0.535565	0.620219	0.501952	0.501961	0.436013
0.551281	0.551282	0.523197	0.530861	0.530864	0.483282		0.548934	0.548936	0.613195	0.513936	0.513944	0.533503		0.551281	0.551282	0.635313	0.530861	0.530864	0.562453		0.548934	0.548936	0.573042	0.513936	0.513944	0.528162		0.539749	0.539749	0.627761	0.505873	0.505882	0.443383
0.555555	0.555556	0.526922	0.534976	0.534979	0.48705		0.553189	0.553191	0.619522	0.51792	0.517928	0.538411		0.555555	0.555556	0.640471	0.534976	0.534979	0.568882		0.553189	0.553191	0.581861	0.51792	0.517928	0.537103		0.543933	0.543933	0.635223	0.509795	0.509804	0.45081
0.559828	0.559829	0.530673	0.539091	0.539095	0.490824		0.557444	0.557447	0.62587	0.521904	0.521912	0.543327		0.559828	0.559829	0.645637	0.539091	0.539095	0.575274		0.557444	0.557447	0.590667	0.521904	0.521912	0.546044		0.548117	0.548117	0.642607	0.513717	0.513725	0.458294
0.564102	0.564103	0.534452	0.543206	0.54321	0.494607		0.5617	0.561702	0.632239	0.525888	0.525896	0.548255		0.564102	0.564103	0.650813	0.543206	0.54321	0.581621		0.5617	0.561702	0.599457	0.525888	0.525896	0.554983		0.552301	0.552301	0.649916	0.517638	0.517647	0.465832
0.568376	0.568376	0.538258	0.547322	0.547325	0.4984		0.565955	0.565957	0.638623	0.529872	0.52988	0.553196		0.568376	0.568376	0.655999	0.547322	0.547325	0.587917		0.565955	0.565957	0.608224	0.529872	0.52988	0.563916		0.556485	0.556485	0.657154	0.521559	0.521569	0.473419
0.572649	0.57265	0.542096	0.551437	0.55144	0.502205		0.57021	0.570213	0.645015	0.533856	0.533865	0.558153		0.572649	0.57265	0.661199	0.551437	0.55144	0.594162		0.57021	0.570213	0.616958	0.533856	0.533865	0.572837		0.560669	0.560669	0.66432	0.525481	0.52549	0.48105
0.576923	0.576923	0.545965	0.555552	0.555556	0.506023		0.574465	0.574468	0.651408	0.53784	0.537849	0.56313		0.576923	0.576923	0.66641	0.555552	0.555556	0.600354		0.574465	0.574468	0.625652	0.53784	0.537849	0.581739		0.564854	0.564854	0.671416	0.529402	0.529412	0.488725
0.581196	0.581197	0.549864	0.559667	0.559671	0.50986		0.578721	0.578723	0.657792	0.541824	0.541833	0.568132		0.581196	0.581197	0.671632	0.559667	0.559671	0.606491		0.578721	0.578723	0.634306	0.541824	0.541833	0.590614		0.569038	0.569038	0.67845	0.533324	0.533333	0.496445
0.585469	0.58547	0.553796	0.563782	0.563786	0.513717		0.582976	0.582979	0.664167	0.545808	0.545817	0.573161		0.585469	0.58547	0.676873	0.563782	0.563786	0.61257		0.582976	0.582979	0.64291	0.545808	0.545817	0.599456		0.573222	0.573222	0.685424	0.537246	0.537255	0.504208
0.589743	0.589744	0.55776	0.567898	0.567901	0.517597		0.587231	0.587234	0.670525	0.549792	0.549801	0.578219		0.589743	0.589744	0.682126	0.567898	0.567901	0.618592		0.587231	0.587234	0.651457	0.549792	0.549801	0.608267		0.577406	0.577406	0.692344	0.541167	0.541176	0.512003
0.594016	0.594017	0.56176	0.572013	0.572016	0.521506		0.591487	0.591489	0.676858	0.553776	0.553785	0.583309		0.594016	0.594017	0.687386	0.572013	0.572016	0.624553		0.591487	0.591489	0.659956	0.553776	0.553785	0.617038		0.58159	0.58159	0.699214	0.545088	0.545098	0.519827
0.59829	0.598291	0.565797	0.576128	0.576132	0.525444		0.595742	0.595745	0.683164	0.55776	0.557769	0.588433		0.59829	0.598291	0.692657	0.576128	0.576132	0.630454		0.595742	0.595745	0.668392	0.55776	0.557769	0.625761		0.585774	0.585774	0.706039	0.54901	0.54902	0.527683
0.602564	0.602564	0.569869	0.580243	0.580247	0.529412		0.599997	0.6	0.689436	0.561744	0.561753	0.593595		0.602564	0.602564	0.697939	0.580243	0.580247	0.636294		0.599997	0.6	0.676752	0.561744	0.561753	0.634425		0.589958	0.589958	0.712823	0.552932	0.552941	0.535559
0.606837	0.606838	0.573978	0.584358	0.584362	0.533416		0.604253	0.604255	0.695664	0.565728	0.565737	0.598797		0.606837	0.606838	0.703229	0.584358	0.584362	0.642068		0.604253	0.604255	0.685036	0.565728	0.565737	0.643028		0.594142	0.594142	0.719571	0.556853	0.556863	0.543453
0.611111	0.611111	0.578125	0.588474	0.588477	0.537457		0.608508	0.608511	0.701847	0.569712	0.569721	0.604039		0.611111	0.611111	0.70853	0.588474	0.588477	0.647783		0.608508	0.608511	0.693242	0.569712	0.569721	0.651573		0.598326	0.598326	0.726289	0.560774	0.560784	0.551367
0.615384	0.615385	0.582309	0.592589	0.592593	0.541536		0.612763	0.612766	0.707982	0.573696	0.573705	0.609323		0.615384	0.615385	0.71384	0.592589	0.592593	0.653439		0.612763	0.612766	0.701367	0.573696	0.573705	0.660052		0.60251	0.60251	0.732984	0.564696	0.564706	0.559298
0.619657	0.619658	0.586531	0.596704	0.596708	0.545656		0.617019	0.617021	0.714055	0.57768	0.577689	0.614651		0.619657	0.619658	0.719153	0.596704	0.596708	0.659033		0.617019	0.617021	0.709406	0.57768	0.577689	0.668461		0.606695	0.606695	0.73966	0.568617	0.568627	0.56724
0.623931	0.623932	0.590793	0.600819	0.600823	0.549818		0.621274	0.621277	0.720057	0.581664	0.581673	0.620025		0.623931	0.623932	0.724471	0.600819	0.600823	0.664567		0.621274	0.621277	0.717359	0.581664	0.581673	0.676798		0.610879	0.610879	0.746311	0.572539	0.572549	0.57519
0.628205	0.628205	0.595094	0.604934	0.604938	0.55402		0.625529	0.625532	0.725989	0.585648	0.585657	0.625444		0.628205	0.628205	0.729794	0.604934	0.604938	0.670044		0.625529	0.625532	0.725229	0.585648	0.585657	0.68506		0.615063	0.615063	0.75294	0.576461	0.576471	0.583141
0.632478	0.632479	0.599432	0.60905	0.609053	0.558268		0.629784	0.629787	0.731847	0.589632	0.589641	0.630908		0.632478	0.632479	0.735119	0.60905	0.609053	0.675465		0.629784	0.629787	0.733014	0.589632	0.589641	0.693247		0.619247	0.619247	0.759555	0.580382	0.580392	0.591084
0.636752	0.636752	0.60381	0.613165	0.613169	0.56256		0.63404	0.634043	0.73763	0.593616	0.593625	0.636415		0.636752	0.636752	0.740442	0.613165	0.613169	0.680833		0.63404	0.634043	0.740714	0.593616	0.593625	0.701353		0.623431	0.623431	0.766162	0.584303	0.584314	0.599021
0.641025	0.641026	0.608226	0.61728	0.617284	0.566902		0.638295	0.638298	0.743336	0.5976	0.59761	0.641964		0.641025	0.641026	0.745762	0.61728	0.617284	0.68615		0.638295	0.638298	0.748327	0.5976	0.59761	0.709375		0.627615	0.627615	0.772757	0.588225	0.588235	0.60695
0.645298	0.645299	0.612679	0.621395	0.621399	0.571294		0.64255	0.642553	0.748961	0.601584	0.601594	0.647557		0.645298	0.645299	0.751079	0.621395	0.621399	0.691416		0.64255	0.642553	0.755847	0.601584	0.601594	0.717324		0.631799	0.631799	0.779334	0.592147	0.592157	0.614863
0.649572	0.649573	0.617168	0.62551	0.625514	0.575735		0.646806	0.646809	0.754502	0.605568	0.605578	0.653192		0.649572	0.649573	0.756392	0.62551	0.625514	0.696638		0.646806	0.646809	0.763285	0.605568	0.605578	0.725196		0.635983	0.635983	0.785892	0.596068	0.596078	0.622766
0.653845	0.653846	0.621694	0.629626	0.62963	0.580228		0.651061	0.651064	0.759956	0.609552	0.609562	0.658865		0.653845	0.653846	0.761699	0.629626	0.62963	0.701819		0.651061	0.651064	0.77064	0.609552	0.609562	0.732999		0.640167	0.640167	0.792423	0.599989	0.6	0.630655
0.658119	0.65812	0.626255	0.633741	0.633745	0.584774		0.655316	0.655319	0.765325	0.613536	0.613546	0.664575		0.658119	0.65812	0.766996	0.633741	0.633745	0.706962		0.655316	0.655319	0.777915	0.613536	0.613546	0.740735		0.644351	0.644351	0.798925	0.603911	0.603922	0.63852
0.662393	0.662393	0.630851	0.637856	0.63786	0.589374		0.659571	0.659574	0.77061	0.61752	0.61753	0.670318		0.662393	0.662393	0.772283	0.637856	0.63786	0.712075		0.659571	0.659574	0.785113	0.61752	0.61753	0.748394		0.648536	0.648536	0.805396	0.607832	0.607843	0.646358
0.666666	0.666667	0.63548	0.641971	0.641975	0.594032		0.663827	0.66383	0.775808	0.621504	0.621514	0.67609		0.666666	0.666667	0.77756	0.641971	0.641975	0.717163		0.663827	0.66383	0.792225	0.621504	0.621514	0.755977		0.65272	0.65272	0.81183	0.611754	0.611765	0.654169
0.67094	0.67094	0.640138	0.646086	0.646091	0.598746		0.668082	0.668085	0.780919	0.625488	0.625498	0.681885		0.67094	0.67094	0.782823	0.646086	0.646091	0.722224		0.668082	0.668085	0.799249	0.625488	0.625498	0.763488		0.656904	0.656904	0.81822	0.615676	0.615686	0.661951
0.675213	0.675214	0.644829	0.650202	0.650206	0.603515		0.672337	0.67234	0.785945	0.629472	0.629482	0.687704		0.675213	0.675214	0.788068	0.650202	0.650206	0.727265		0.672337	0.67234	0.806187	0.629472	0.629482	0.770933		0.661088	0.661088	0.824556	0.619597	0.619608	0.669702
0.679486	0.679487	0.649549	0.654317	0.654321	0.608344		0.676593	0.676596	0.790885	0.633456	0.633466	0.693545		0.679486	0.679487	0.793294	0.654317	0.654321	0.732288		0.676593	0.676596	0.813041	0.633456	0.633466	0.778313		0.665272	0.665272	0.830829	0.623518	0.623529	0.677421
0.68376	0.683761	0.654296	0.658432	0.658436	0.61323		0.680848	0.680851	0.795737	0.63744	0.63745	0.699399		0.68376	0.683761	0.798499	0.658432	0.658436	0.737298		0.680848	0.680851	0.819807	0.63744	0.63745	0.785621		0.669456	0.669456	0.837034	0.62744	0.627451	0.685101
0.688033	0.688034	0.659073	0.662547	0.662551	0.618171		0.685103	0.685106	0.800508	0.641424	0.641434	0.705266		0.688033	0.688034	0.80368	0.662547	0.662551	0.742302		0.685103	0.685106	0.826481	0.641424	0.641434	0.792859		0.67364	0.67364	0.84316	0.631362	0.631373	0.692743
0.692307	0.692308	0.663877	0.666662	0.666667	0.623169		0.689359	0.689362	0.8052	0.645408	0.645418	0.711141		0.692307	0.692308	0.808832	0.666662	0.666667	0.747302		0.689359	0.689362	0.833065	0.645408	0.645418	0.80002		0.677824	0.677824	0.849206	0.635283	0.635294	0.700341
0.696581	0.696581	0.668702	0.670778	0.670782	0.628227		0.693614	0.693617	0.809816	0.649392	0.649402	0.717023		0.696581	0.696581	0.813955	0.670778	0.670782	0.752301		0.693614	0.693617	0.839563	0.649392	0.649402	0.807104		0.682008	0.682008	0.855159	0.639204	0.639216	0.707887
0.700854	0.700855	0.67355	0.674893	0.674897	0.63334		0.697869	0.697872	0.814356	0.653376	0.653386	0.722908		0.700854	0.700855	0.819046	0.674893	0.674897	0.757303		0.697869	0.697872	0.845966	0.653376	0.653386	0.814114		0.686192	0.686192	0.861007	0.643126	0.643137	0.715385
0.705128	0.705128	0.678421	0.679008	0.679012	0.638505		0.702125	0.702128	0.818824	0.65736	0.657371	0.72879		0.705128	0.705128	0.824102	0.679008	0.679012	0.762308		0.702125	0.702128	0.85226	0.65736	0.657371	0.821045		0.690376	0.690377	0.866749	0.647047	0.647059	0.722831
0.709401	0.709402	0.683313	0.683123	0.683128	0.643721		0.70638	0.706383	0.823223	0.661344	0.661355	0.734666		0.709401	0.709402	0.82912	0.683123	0.683128	0.767318		0.70638	0.706383	0.858445	0.661344	0.661355	0.82789		0.694561	0.694561	0.872377	0.650969	0.65098	0.730217
0.713674	0.713675	0.688222	0.687238	0.687243	0.648991		0.710635	0.710638	0.827558	0.665328	0.665339	0.740531		0.713674	0.713675	0.834097	0.687238	0.687243	0.772339		0.710635	0.710638	0.864522	0.665328	0.665339	0.834649		0.698745	0.698745	0.877883	0.654891	0.654902	0.737537
0.717948	0.717949	0.693148	0.691354	0.691358	0.654312		0.71489	0.714894	0.831829	0.669312	0.669323	0.746382		0.717948	0.717949	0.839029	0.691354	0.691358	0.777369		0.71489	0.714894	0.870493	0.669312	0.669323	0.841304		0.702929	0.702929	0.883264	0.658812	0.658824	0.744791
0.722221	0.722222	0.698092	0.695469	0.695473	0.659678		0.719146	0.719149	0.83604	0.673296	0.673307	0.752218		0.722221	0.722222	0.843914	0.695469	0.695473	0.782407		0.719146	0.719149	0.876347	0.673296	0.673307	0.847848		0.707113	0.707113	0.888508	0.662733	0.662745	0.751977
0.726495	0.726496	0.703054	0.699584	0.699588	0.665091		0.723401	0.723404	0.840194	0.67728	0.677291	0.758032		0.726495	0.726496	0.848749	0.699584	0.699588	0.787458		0.723401	0.723404	0.882088	0.67728	0.677291	0.854281		0.711297	0.711297	0.893607	0.666655	0.666667	0.759091
0.730769	0.730769	0.708033	0.703699	0.703704	0.670546		0.727656	0.72766	0.844297	0.681264	0.681275	0.76382		0.730769	0.730769	0.853534	0.703699	0.703704	0.792519		0.727656	0.72766	0.887725	0.681264	0.681275	0.860596		0.715481	0.715481	0.898565	0.670577	0.670588	0.766125
0.735042	0.735043	0.713023	0.707814	0.707819	0.676039		0.731912	0.731915	0.84835	0.685248	0.685259	0.769578		0.735042	0.735043	0.858264	0.707814	0.707819	0.797591		0.731912	0.731915	0.893237	0.685248	0.685259	0.866789		0.719665	0.719665	0.90338	0.674498	0.67451	0.773082
0.739316	0.739316	0.718025	0.71193	0.711934	0.681568		0.736167	0.73617	0.852353	0.689232	0.689243	0.775304		0.739316	0.739316	0.862937	0.71193	0.711934	0.802671		0.736167	0.73617	0.898624	0.689232	0.689243	0.872858		0.723849	0.723849	0.908052	0.678419	0.678431	0.779956
0.743589	0.74359	0.723042	0.716045	0.716049	0.687128		0.740422	0.740426	0.856313	0.693216	0.693227	0.780993		0.743589	0.74359	0.867552	0.716045	0.716049	0.807756		0.740422	0.740426	0.903885	0.693216	0.693227	0.878783		0.728033	0.728033	0.912578	0.682341	0.682353	0.786732
0.747862	0.747863	0.728072	0.72016	0.720165	0.692718		0.744677	0.744681	0.860231	0.6972	0.697211	0.786642		0.747862	0.747863	0.872101	0.72016	0.720165	0.812843		0.744677	0.744681	0.909018	0.6972	0.697211	0.884559		0.732217	0.732218	0.916956	0.686262	0.686275	0.793412
0.752136	0.752137	0.733112	0.724275	0.72428	0.698333		0.748933	0.748936	0.864108	0.701184	0.701195	0.792248		0.752136	0.752137	0.876583	0.724275	0.72428	0.81793		0.748933	0.748936	0.914019	0.701184	0.701195	0.890188		0.736402	0.736402	0.921184	0.690184	0.690196	0.799992
0.756409	0.75641	0.738164	0.72839	0.728395	0.703969		0.753188	0.753191	0.867948	0.705168	0.705179	0.797805		0.756409	0.75641	0.881001	0.72839	0.728395	0.823015		0.753188	0.753191	0.918888	0.705168	0.705179	0.895657		0.740586	0.740586	0.925265	0.694106	0.694118	0.806468
0.760683	0.760684	0.743229	0.732506	0.73251	0.709617		0.757443	0.757447	0.871754	0.709152	0.709163	0.803312		0.760683	0.760684	0.885356	0.732506	0.73251	0.828098		0.757443	0.757447	0.92363	0.709152	0.709163	0.90096		0.74477	0.74477	0.929203	0.698027	0.698039	0.812839
0.764957	0.764957	0.748308	0.736621	0.736626	0.715273		0.761699	0.761702	0.875531	0.713136	0.713147	0.808766		0.764957	0.764957	0.889641	0.736621	0.736626	0.833168		0.761699	0.761702	0.928244	0.713136	0.713147	0.90609		0.748954	0.748954	0.932998	0.701948	0.701961	0.819102
0.76923	0.769231	0.7534	0.740736	0.740741	0.720939		0.765954	0.765957	0.87928	0.71712	0.717131	0.814167		0.76923	0.769231	0.893851	0.740736	0.740741	0.838224		0.765954	0.765957	0.932715	0.71712	0.717131	0.911053		0.753138	0.753138	0.936654	0.70587	0.705882	0.825251
0.773504	0.773504	0.758506	0.744851	0.744856	0.72661		0.770209	0.770213	0.883	0.721104	0.721116	0.819509		0.773504	0.773504	0.897991	0.744851	0.744856	0.843262		0.770209	0.770213	0.937043	0.721104	0.721116	0.91585		0.757322	0.757322	0.940181	0.709792	0.709804	0.831279
0.777777	0.777778	0.763625	0.748966	0.748971	0.732279		0.774465	0.774468	0.886697	0.725088	0.7251	0.824786		0.777777	0.777778	0.902062	0.748966	0.748971	0.848277		0.774465	0.774468	0.941235	0.725088	0.7251	0.920469		0.761506	0.761506	0.943575	0.713713	0.713725	0.837186
0.78205	0.782051	0.768763	0.753082	0.753086	0.737944		0.77872	0.778723	0.890368	0.729072	0.729084	0.83		0.78205	0.782051	0.906064	0.753082	0.753086	0.853263		0.77872	0.778723	0.945289	0.729072	0.729084	0.924911		0.76569	0.76569	0.946834	0.717634	0.717647	0.842972
0.786324	0.786325	0.773915	0.757197	0.757202	0.743596		0.782975	0.782979	0.894014	0.733056	0.733068	0.835147		0.786324	0.786325	0.90999	0.757197	0.757202	0.858213		0.782975	0.782979	0.949205	0.733056	0.733068	0.929181		0.769874	0.769874	0.949965	0.721556	0.721569	0.848638
0.790597	0.790598	0.779083	0.761312	0.761317	0.749237		0.787231	0.787234	0.897638	0.73704	0.737052	0.840226		0.790597	0.790598	0.913838	0.761312	0.761317	0.863125		0.787231	0.787234	0.952981	0.73704	0.737052	0.933277		0.774058	0.774059	0.952981	0.725477	0.72549	0.854183
0.794871	0.794872	0.784273	0.765427	0.765432	0.754868		0.791486	0.791489	0.90124	0.741024	0.741036	0.84523		0.794871	0.794872	0.917615	0.765427	0.765432	0.867997		0.791486	0.791489	0.956607	0.741024	0.741036	0.937196		0.778243	0.778243	0.955886	0.729399	0.729412	0.859603
0.799145	0.799145	0.789485	0.769542	0.769547	0.760484		0.795741	0.795745	0.904819	0.745008	0.74502	0.850161		0.799145	0.799145	0.92132	0.769542	0.769547	0.872818		0.795741	0.795745	0.960077	0.745008	0.74502	0.940941		0.782427	0.782427	0.958682	0.733321	0.733333	0.864896
0.803418	0.803419	0.794719	0.773658	0.773663	0.766074		0.799996	0.8	0.90837	0.748992	0.749004	0.855023		0.803418	0.803419	0.924954	0.773658	0.773663	0.877581		0.799996	0.8	0.963402	0.748992	0.749004	0.944511		0.786611	0.786611	0.961371	0.737242	0.737255	0.870065
0.807692	0.807692	0.799976	0.777773	0.777778	0.771636		0.804252	0.804255	0.911904	0.752976	0.752988	0.859815		0.807692	0.807692	0.928511	0.777773	0.777778	0.88229		0.804252	0.804255	0.966582	0.752976	0.752988	0.947916		0.790795	0.790795	0.963958	0.741163	0.741176	0.875119
0.811965	0.811966	0.805253	0.781888	0.781893	0.777168		0.808507	0.808511	0.915427	0.75696	0.756972	0.864531		0.811965	0.811966	0.931983	0.781888	0.781893	0.886937		0.808507	0.808511	0.969615	0.75696	0.756972	0.951159		0.794979	0.794979	0.966441	0.745085	0.745098	0.880052
0.816238	0.816239	0.810551	0.786003	0.786008	0.782674		0.812762	0.812766	0.918934	0.760944	0.760956	0.869166		0.816238	0.816239	0.935378	0.786003	0.786008	0.891519		0.812762	0.812766	0.972501	0.760944	0.760956	0.954237		0.799163	0.799163	0.968818	0.749007	0.74902	0.884866
0.820512	0.820513	0.815876	0.790118	0.790123	0.788153		0.817018	0.817021	0.922426	0.764928	0.76494	0.873721		0.820512	0.820513	0.938705	0.790118	0.790123	0.896037		0.817018	0.817021	0.975221	0.764928	0.76494	0.957163		0.803347	0.803347	0.971095	0.752928	0.752941	0.889561
0.824785	0.824786	0.821234	0.794234	0.794239	0.793597		0.821273	0.821277	0.925901	0.768912	0.768924	0.8782		0.824785	0.824786	0.941964	0.794234	0.794239	0.900487		0.821273	0.821277	0.977787	0.768912	0.768924	0.959943		0.807531	0.807531	0.973282	0.756849	0.756863	0.894139
0.829059	0.82906	0.826621	0.798349	0.798354	0.799008		0.825528	0.825532	0.929359	0.772896	0.772908	0.882597		0.829059	0.82906	0.945153	0.798349	0.798354	0.904854		0.825528	0.825532	0.980204	0.772896	0.772908	0.962567		0.811715	0.811715	0.975385	0.760771	0.760784	0.89861
0.833333	0.833333	0.832032	0.802464	0.802469	0.804379		0.829784	0.829787	0.932799	0.77688	0.776892	0.886912		0.833333	0.833333	0.948267	0.802464	0.802469	0.909138		0.829784	0.829787	0.982467	0.77688	0.776892	0.965044		0.815899	0.8159	0.977399	0.764692	0.764706	0.902978
0.837606	0.837607	0.837465	0.806579	0.806584	0.809708		0.834039	0.834043	0.936221	0.780864	0.780876	0.891145		0.837606	0.837607	0.951305	0.806579	0.806584	0.913342		0.834039	0.834043	0.984576	0.780864	0.780876	0.96739		0.820084	0.820084	0.979321	0.768614	0.768627	0.90725
0.84188	0.84188	0.842916	0.810694	0.8107	0.815008		0.838294	0.838298	0.939617	0.784848	0.784861	0.895294		0.84188	0.84188	0.95427	0.810694	0.8107	0.917464		0.838294	0.838298	0.986537	0.784848	0.784861	0.969611		0.824268	0.824268	0.981156	0.772536	0.772549	0.911424
0.846153	0.846154	0.84839	0.81481	0.814815	0.820277		0.842549	0.842553	0.942985	0.788832	0.788845	0.89936		0.846153	0.846154	0.957166	0.81481	0.814815	0.921503		0.842549	0.842553	0.988352	0.788832	0.788845	0.971708		0.828452	0.828452	0.982902	0.776457	0.776471	0.915494
0.850426	0.850427	0.853891	0.818925	0.81893	0.825506		0.846805	0.846809	0.946323	0.792816	0.792829	0.903344		0.850426	0.850427	0.959986	0.818925	0.81893	0.925455		0.846805	0.846809	0.990009	0.792816	0.792829	0.973685		0.832636	0.832636	0.984559	0.780378	0.780392	0.919465
0.8547	0.854701	0.859413	0.82304	0.823045	0.830693		0.85106	0.851064	0.949627	0.7968	0.796813	0.907243		0.8547	0.854701	0.962735	0.82304	0.823045	0.929315		0.85106	0.851064	0.991513	0.7968	0.796813	0.975554		0.83682	0.83682	0.986122	0.7843	0.784314	0.923348
0.858973	0.858974	0.864951	0.827155	0.82716	0.835844		0.855315	0.855319	0.952897	0.800784	0.800797	0.911056		0.858973	0.858974	0.965414	0.827155	0.82716	0.933084		0.855315	0.855319	0.992878	0.800784	0.800797	0.977321		0.841004	0.841004	0.987594	0.788222	0.788235	0.927149
0.863247	0.863248	0.870502	0.83127	0.831276	0.840959		0.859571	0.859574	0.956138	0.804768	0.804781	0.914784		0.863247	0.863248	0.968014	0.83127	0.831276	0.93677		0.859571	0.859574	0.994107	0.804768	0.804781	0.978986		0.845188	0.845188	0.988979	0.792143	0.792157	0.930866
0.867521	0.867521	0.876067	0.835386	0.835391	0.846032		0.863826	0.86383	0.959344	0.808752	0.808765	0.918429		0.867521	0.867521	0.970544	0.835386	0.835391	0.940365		0.863826	0.86383	0.99521	0.808752	0.808765	0.980549		0.849372	0.849372	0.990279	0.796064	0.796078	0.934496
0.871794	0.871795	0.881644	0.839501	0.839506	0.851066		0.868081	0.868085	0.962501	0.812736	0.812749	0.921993		0.871794	0.871795	0.973003	0.839501	0.839506	0.943871		0.868081	0.868085	0.99618	0.812736	0.812749	0.982005		0.853556	0.853556	0.991495	0.799986	0.8	0.938035
0.876067	0.876068	0.887213	0.843616	0.843621	0.856066		0.872336	0.87234	0.965605	0.81672	0.816733	0.925473		0.876067	0.876068	0.975386	0.843616	0.843621	0.947294		0.872336	0.87234	0.997029	0.81672	0.816733	0.983377		0.857741	0.857741	0.992632	0.803907	0.803922	0.941484
0.880341	0.880342	0.892779	0.847731	0.847737	0.861027		0.876592	0.876596	0.968649	0.820704	0.820717	0.928868		0.880341	0.880342	0.977693	0.847731	0.847737	0.950622		0.876592	0.876596	0.997771	0.820704	0.820717	0.98468		0.861925	0.861925	0.993684	0.807829	0.807843	0.944854
0.884614	0.884615	0.898347	0.851846	0.851852	0.865946		0.880847	0.880851	0.971613	0.824688	0.824701	0.93218		0.884614	0.884615	0.979921	0.851846	0.851852	0.953853		0.880847	0.880851	0.998403	0.824688	0.824701	0.985913		0.866109	0.866109	0.994649	0.811751	0.811765	0.948144
0.888888	0.888889	0.903903	0.855962	0.855967	0.870832		0.885102	0.885106	0.974495	0.828672	0.828685	0.935416		0.888888	0.888889	0.982062	0.855962	0.855967	0.956998		0.885102	0.885106	0.99891	0.828672	0.828685	0.987073		0.870293	0.870293	0.995533	0.815672	0.815686	0.951353
0.893162	0.893162	0.909427	0.860077	0.860082	0.875685		0.889358	0.889362	0.977298	0.832656	0.832669	0.938577		0.893162	0.893162	0.984104	0.860077	0.860082	0.960055		0.889358	0.889362	0.999291	0.832656	0.832669	0.988164		0.874477	0.874477	0.996345	0.819593	0.819608	0.954482
0.897435	0.897436	0.914919	0.864192	0.864198	0.8805		0.893613	0.893617	0.98001	0.83664	0.836653	0.94166		0.897435	0.897436	0.986056	0.864192	0.864198	0.963013		0.893613	0.893617	0.999584	0.83664	0.836653	0.989193		0.878661	0.878661	0.997077	0.823515	0.823529	0.95752
0.901709	0.901709	0.920386	0.868307	0.868313	0.88528		0.897868	0.897872	0.982619	0.840624	0.840637	0.94466		0.901709	0.901709	0.987907	0.868307	0.868313	0.965871		0.897868	0.897872	0.999799	0.840624	0.840637	0.990179		0.882845	0.882845	0.997725	0.827437	0.827451	0.960474
0.905982	0.905983	0.925829	0.872422	0.872428	0.890025		0.902124	0.902128	0.98509	0.844608	0.844622	0.947577		0.905982	0.905983	0.989644	0.872422	0.872428	0.968634		0.902124	0.902128	0.999943	0.844608	0.844622	0.991118		0.887029	0.887029	0.998281	0.831358	0.831373	0.96334
0.910255	0.910256	0.931227	0.876538	0.876543	0.894734		0.906379	0.906383	0.987422	0.848592	0.848606	0.950417		0.910255	0.910256	0.991278	0.876538	0.876543	0.97131		0.906379	0.906383	1	0.848592	0.848606	0.991997		0.891213	0.891213	0.998749	0.835279	0.835294	0.966108
0.914529	0.91453	0.936552	0.880653	0.880658	0.899405		0.910634	0.910638	0.989597	0.852576	0.85259	0.953181		0.914529	0.91453	0.992812	0.880653	0.880658	0.973896		0.910634	0.910638	1	0.852576	0.85259	0.992825		0.895397	0.895397	0.999145	0.839201	0.839216	0.96879
0.918802	0.918803	0.941795	0.884768	0.884774	0.904041		0.91489	0.914894	0.991593	0.85656	0.856574	0.95587		0.918802	0.918803	0.994225	0.884768	0.884774	0.976378		0.91489	0.914894	1	0.85656	0.856574	0.993608		0.899582	0.899582	0.999468	0.843122	0.843137	0.971379
0.923076	0.923077	0.946955	0.888883	0.888889	0.908649		0.919145	0.919149	0.993425	0.860544	0.860558	0.958492		0.923076	0.923077	0.995485	0.888883	0.888889	0.978763		0.919145	0.919149	1	0.860544	0.860558	0.994348		0.903766	0.903766	0.999708	0.847044	0.847059	0.973868
0.92735	0.92735	0.952014	0.892998	0.893004	0.913221		0.9234	0.923404	0.995059	0.864528	0.864542	0.961048		0.92735	0.92735	0.99661	0.892998	0.893004	0.981051		0.9234	0.923404	1	0.864528	0.864542	0.99505		0.90795	0.90795	0.999871	0.850966	0.85098	0.976262
0.931623	0.931624	0.956937	0.897114	0.897119	0.917757		0.927655	0.92766	0.996487	0.868512	0.868526	0.963532		0.931623	0.931624	0.99759	0.897114	0.897119	0.983243		0.927655	0.92766	1	0.868512	0.868526	0.995718		0.912134	0.912134	0.999968	0.854887	0.854902	0.978555
0.935897	0.935897	0.961694	0.901229	0.901235	0.922258		0.931911	0.931915	0.997677	0.872496	0.87251	0.965941		0.935897	0.935897	0.998385	0.901229	0.901235	0.985322		0.931911	0.931915	1	0.872496	0.87251	0.996349		0.916318	0.916318	1	0.858808	0.858824	0.980743
0.94017	0.940171	0.966328	0.905344	0.90535	0.926709		0.936166	0.93617	0.998595	0.87648	0.876494	0.968285		0.94017	0.940171	0.999011	0.905344	0.90535	0.987274		0.936166	0.93617	1	0.87648	0.876494	0.996941		0.920502	0.920502	1	0.86273	0.862745	0.982816
0.944443	0.944444	0.970827	0.909459	0.909465	0.931129		0.940421	0.940426	0.999289	0.880464	0.880478	0.97055		0.944443	0.944444	0.999486	0.909459	0.909465	0.989116		0.940421	0.940426	1	0.880464	0.880478	0.997483		0.924686	0.924686	1	0.866652	0.866667	0.984778
0.948717	0.948718	0.975163	0.913574	0.91358	0.93551		0.944677	0.944681	0.999753	0.884448	0.884462	0.972735		0.948717	0.948718	0.99978	0.913574	0.91358	0.990838		0.944677	0.944681	1	0.884448	0.884462	0.997975		0.92887	0.92887	1	0.870573	0.870588	0.986619
0.95299	0.952991	0.979343	0.91769	0.917695	0.93984		0.948932	0.948936	0.999959	0.888432	0.888446	0.974841		0.95299	0.952991	0.999941	0.91769	0.917695	0.992444		0.948932	0.948936	1	0.888432	0.888446	0.998423		0.933054	0.933054	1	0.874494	0.87451	0.988325
0.957264	0.957265	0.983219	0.921805	0.921811	0.94412		0.953187	0.953191	1	0.892416	0.89243	0.976859		0.957264	0.957265	1	0.921805	0.921811	0.993923		0.953187	0.953191	1	0.892416	0.89243	0.998827		0.937238	0.937238	1	0.878416	0.878431	0.989918
0.961538	0.961538	0.986815	0.92592	0.925926	0.948349		0.957442	0.957447	1	0.8964	0.896414	0.978816		0.961538	0.961538	1	0.92592	0.925926	0.995258		0.957442	0.957447	1	0.8964	0.896414	0.999181		0.941423	0.941423	1	0.882337	0.882353	0.991394
0.965811	0.965812	0.990126	0.930035	0.930041	0.952534		0.961698	0.961702	1	0.900384	0.900398	0.980709		0.965811	0.965812	1	0.930035	0.930041	0.996447		0.961698	0.961702	1	0.900384	0.900398	0.999451		0.945607	0.945607	1	0.886259	0.886275	0.992738
0.970085	0.970085	0.992955	0.93415	0.934156	0.956671		0.965953	0.965957	1	0.904368	0.904382	0.982531		0.970085	0.970085	1	0.93415	0.934156	0.997472		0.965953	0.965957	1	0.904368	0.904382	0.999658		0.949791	0.949791	1	0.890181	0.890196	0.993963
0.974358	0.974359	0.995378	0.938266	0.938272	0.960764		0.970208	0.970213	1	0.908352	0.908367	0.984297		0.974358	0.974359	1	0.938266	0.938272	0.998336		0.970208	0.970213	1	0.908352	0.908367	0.999817		0.953975	0.953975	1	0.894102	0.894118	0.995078
0.978631	0.978632	0.997426	0.942381	0.942387	0.964769		0.974464	0.974468	1	0.912336	0.912351	0.985961		0.978631	0.978632	1	0.942381	0.942387	0.999032		0.974464	0.974468	1	0.912336	0.912351	0.99992		0.958159	0.958159	1	0.898023	0.898039	0.996075
0.982905	0.982906	0.998907	0.946496	0.946502	0.968674		0.978719	0.978723	1	0.91632	0.916335	0.987526		0.982905	0.982906	1	0.946496	0.946502	0.999518		0.978719	0.978723	1	0.91632	0.916335	0.999982		0.962343	0.962343	1	0.901945	0.901961	0.99695
0.987178	0.987179	0.999742	0.950611	0.950617	0.972508		0.982974	0.982979	1	0.920304	0.920319	0.989031		0.987178	0.987179	1	0.950611	0.950617	0.999809		0.982974	0.982979	1	0.920304	0.920319	1		0.966527	0.966527	1	0.905867	0.905882	0.997687
0.991452	0.991453	1	0.954726	0.954733	0.976272		0.98723	0.987234	1	0.924288	0.924303	0.990463		0.991452	0.991453	1	0.954726	0.954733	0.999957		0.98723	0.987234	1	0.924288	0.924303	1		0.970711	0.970711	1	0.909788	0.909804	0.998298
0.995726	0.995726	1	0.958842	0.958848	0.979955		0.991485	0.991489	1	0.928272	0.928287	0.991804		0.995726	0.995726	1	0.958842	0.958848	1		0.991485	0.991489	1	0.928272	0.928287	1		0.974895	0.974895	1	0.913709	0.913725	0.998808
0.999999	1	1	0.962957	0.962963	0.98352		0.99574	0.995745	1	0.932256	0.932271	0.993069		0.999999	1	1	0.962957	0.962963	1		0.99574	0.995745	1	0.932256	0.932271	1		0.979079	0.979079	1	0.917631	0.917647	0.999202
			0.967072	0.967078	0.986916		0.999996	1	1	0.93624	0.936255	0.994252					0.967072	0.967078	1		0.999996	1	1	0.93624	0.936255	1		0.983263	0.983264	1	0.921552	0.921569	0.999491
			0.971187	0.971193	0.99009					0.940224	0.940239	0.995377					0.971187	0.971193	1					0.940224	0.940239	1		0.987448	0.987448	1	0.925474	0.92549	0.999711
			0.975302	0.975309	0.993047					0.944208	0.944223	0.996438					0.975302	0.975309	1					0.944208	0.944223	1		0.991632	0.991632	1	0.929396	0.929412	0.999867
			0.979418	0.979424	0.995602					0.948192	0.948207	0.997379					0.979418	0.979424	1					0.948192	0.948207	1		0.995816	0.995816	1	0.933317	0.933333	0.999964
			0.983533	0.983539	0.997673					0.952176	0.952191	0.998135					0.983533	0.983539	1					0.952176	0.952191	1		1	1	1	0.937238	0.937255	1
			0.987648	0.987654	0.999312					0.95616	0.956175	0.998738					0.987648	0.987654	1					0.95616	0.956175	1					0.94116	0.941176	1
			0.991763	0.99177	1					0.960144	0.960159	0.999216					0.991763	0.99177	1					0.960144	0.960159	1					0.945082	0.945098	1
			0.995878	0.995885	1					0.964128	0.964143	0.999577					0.995878	0.995885	1					0.964128	0.964143	1					0.949003	0.94902	1
			0.999994	1	1					0.968112	0.968127	0.999874					0.999994	1	1					0.968112	0.968127	1					0.952924	0.952941	1
										0.972096	0.972112	1												0.972096	0.972112	1					0.956846	0.956863	1
										0.97608	0.976096	1												0.97608	0.976096	1					0.960767	0.960784	1
										0.980064	0.98008	1												0.980064	0.98008	1					0.964689	0.964706	1
										0.984048	0.984064	1												0.984048	0.984064	1					0.968611	0.968627	1
										0.988032	0.988048	1												0.988032	0.988048	1					0.972532	0.972549	1
										0.992016	0.992032	1												0.992016	0.992032	1					0.976453	0.976471	1
										0.996	0.996016	1												0.996	0.996016	1					0.980375	0.980392	1
										0.999984	1	1												0.999984	1	1					0.984297	0.984314	1
																															0.988218	0.988235	1
																															0.992139	0.992157	1
																															0.996061	0.996078	1
																															0.999982	1	1
																																1	1

## Sheet: Supp. Fig. 4c
	Nucleus	LMNAC			Nucleus	LMNB1			Nucleus	EMD			Nucleus	NS1			Nucleus	SUN1			Nucleus	RNApol			Nucleus	H3K9me3			Nucleus	H3K27me3
0	0	0		0	0	0		0	0	0		0	0	0		0	0	0		0	0	0		0	0	0		0	0	0
0.00473934	0.00476191	0.109722		0.00469484	0.00471698	0.199129		0.0049505	0.00497512	0.453919		0.00469484	0.00471698	0		0.00490196	0.00492611	0		0.00473934	0.00476191	0.00986584		0.0047619	0.00478469	0		0.00483091	0.00485437	0.00185377
0.00947867	0.00952381	0.163275		0.00938967	0.00943396	0.268062		0.00990099	0.00995025	0.538387		0.00938967	0.00943396	0.000943379		0.00980392	0.00985222	0		0.00947867	0.00952381	0.0185266		0.00952381	0.00956938	0		0.00966182	0.00970874	0.00598032
0.014218	0.0142857	0.198404		0.0140845	0.0141509	0.309048		0.0148515	0.0149254	0.581562		0.0140845	0.0141509	0.00331721		0.0147059	0.0147783	0		0.014218	0.0142857	0.0260142		0.0142857	0.0143541	0		0.0144927	0.0145631	0.0106699
0.0189573	0.0190476	0.224563		0.0187793	0.0188679	0.338796		0.019802	0.0199005	0.610658		0.0187793	0.0188679	0.00641908		0.0196078	0.0197044	0		0.0189573	0.0190476	0.0332536		0.0190476	0.0191388	0		0.0193236	0.0194175	0.0156054
0.0236967	0.0238095	0.245376		0.0234742	0.0235849	0.362315		0.0247525	0.0248756	0.632808		0.0234742	0.0235849	0.00997483		0.0245098	0.0246305	0		0.0236967	0.0238095	0.0406124		0.0238095	0.0239234	0		0.0241546	0.0242718	0.0206345
0.028436	0.0285714	0.262695		0.028169	0.0283019	0.381801		0.029703	0.0298507	0.650546		0.028169	0.0283019	0.0140048		0.0294118	0.0295567	0		0.028436	0.0285714	0.0479045		0.0285714	0.0287081	0		0.0289855	0.0291262	0.0257591
0.0331754	0.0333333	0.277523		0.0328638	0.0330189	0.398522		0.0346535	0.0348259	0.66539		0.0328638	0.0330189	0.0184028		0.0343137	0.0344828	0		0.0331754	0.0333333	0.0550765		0.0333333	0.0334928	0.000117366		0.0338164	0.0339806	0.0310115
0.0379147	0.0380952	0.290525		0.0375587	0.0377358	0.413191		0.039604	0.039801	0.678175		0.0375587	0.0377358	0.0230604		0.0392157	0.0394089	0		0.0379147	0.0380952	0.0621512		0.0380952	0.0382775	0.000533525		0.0386473	0.038835	0.036235
0.042654	0.0428571	0.301994		0.0422535	0.0424528	0.426167		0.0445545	0.0447761	0.689332		0.0422535	0.0424528	0.0280385		0.0441176	0.044335	9.57e-05		0.042654	0.0428571	0.069182		0.0428571	0.0430622	0.00130141		0.0434782	0.0436893	0.0414214
0.0473934	0.047619	0.312172		0.0469484	0.0471698	0.43777		0.0495049	0.0497512	0.699166		0.0469484	0.0471698	0.0333132		0.0490196	0.0492611	0.000487948		0.0473934	0.047619	0.0761196		0.047619	0.0478469	0.00240846		0.0483091	0.0485437	0.0466147
0.0521327	0.052381	0.321378		0.0516432	0.0518868	0.448311		0.0544554	0.0547264	0.707973		0.0516432	0.0518868	0.0388433		0.0539216	0.0541872	0.00127424		0.0521327	0.052381	0.083048		0.052381	0.0526316	0.00390943		0.05314	0.0533981	0.0518112
0.056872	0.0571429	0.329793		0.056338	0.0566038	0.457976		0.0594059	0.0597015	0.715941		0.056338	0.0566038	0.0446073		0.0588235	0.0591133	0.00245627		0.056872	0.0571429	0.0900238		0.0571429	0.0574163	0.00580099		0.0579709	0.0582524	0.0570286
0.0616114	0.0619048	0.33752		0.0610329	0.0613208	0.466856		0.0643564	0.0646766	0.723203		0.0610329	0.0613208	0.0505321		0.0637255	0.0640394	0.0040517		0.0616114	0.0619048	0.0970119		0.0619048	0.062201	0.00803221		0.0628018	0.0631068	0.0621919
0.0663507	0.0666667	0.344611		0.0657277	0.0660377	0.475014		0.0693069	0.0696517	0.72985		0.0657277	0.0660377	0.0565736		0.0686275	0.0689655	0.00599676		0.0663507	0.0666667	0.103991		0.0666667	0.0669856	0.0106035		0.0676327	0.0679612	0.067318
0.07109	0.0714286	0.351139		0.0704225	0.0707547	0.482547		0.0742574	0.0746269	0.735941		0.0704225	0.0707547	0.0627792		0.0735294	0.0738916	0.00824087		0.07109	0.0714286	0.110996		0.0714286	0.0717703	0.0134907		0.0724637	0.0728155	0.0724687
0.0758294	0.0761905	0.357189		0.0751174	0.0754717	0.489532		0.0792079	0.079602	0.741534		0.0751174	0.0754717	0.0691592		0.0784314	0.0788177	0.0107993		0.0758294	0.0761905	0.118093		0.0761905	0.076555	0.0166901		0.0772946	0.0776699	0.0775865
0.0805687	0.0809524	0.362817		0.0798122	0.0801887	0.496015		0.0841584	0.0845771	0.746693		0.0798122	0.0801887	0.075666		0.0833333	0.0837438	0.0136604		0.0805687	0.0809524	0.125247		0.0809524	0.0813397	0.0201751		0.0821255	0.0825243	0.0826661
0.0853081	0.0857143	0.368052		0.084507	0.0849057	0.502033		0.0891089	0.0895522	0.751467		0.084507	0.0849057	0.0822866		0.0882353	0.08867	0.016782		0.0853081	0.0857143	0.132438		0.0857143	0.0861244	0.0239069		0.0869564	0.0873786	0.0877347
0.0900474	0.0904762	0.372922		0.0892019	0.0896226	0.50763		0.0940594	0.0945274	0.755878		0.0892019	0.0896226	0.0890133		0.0931373	0.0935961	0.0201629		0.0900474	0.0904762	0.139692		0.0904762	0.0909091	0.0278706		0.0917873	0.092233	0.0927792
0.0947867	0.0952381	0.377465		0.0938967	0.0943396	0.512837		0.0990099	0.0995025	0.759955		0.0938967	0.0943396	0.0958219		0.0980392	0.0985222	0.0238095		0.0947867	0.0952381	0.147001		0.0952381	0.0956938	0.032088		0.0966182	0.0970874	0.0977958
0.0995261	0.1	0.381702		0.0985915	0.0990566	0.517691		0.10396	0.104478	0.763732		0.0985915	0.0990566	0.102714		0.102941	0.103448	0.0276923		0.0995261	0.1	0.154364		0.1	0.100478	0.0365464		0.101449	0.101942	0.102792
0.104265	0.104762	0.385656		0.103286	0.103774	0.522223		0.108911	0.109453	0.767233		0.103286	0.103774	0.109682		0.107843	0.108374	0.0318058		0.104265	0.104762	0.161776		0.104762	0.105263	0.0412016		0.10628	0.106796	0.107769
0.109005	0.109524	0.389355		0.107981	0.108491	0.526449		0.113861	0.114428	0.770471		0.107981	0.108491	0.116717		0.112745	0.1133	0.0361215		0.109005	0.109524	0.16924		0.109524	0.110048	0.0460713		0.111111	0.11165	0.112726
0.113744	0.114286	0.392817		0.112676	0.113208	0.53039		0.118812	0.119403	0.773468		0.112676	0.113208	0.123796		0.117647	0.118227	0.0406236		0.113744	0.114286	0.176758		0.114286	0.114833	0.05114		0.115942	0.116505	0.117662
0.118483	0.119048	0.396054		0.117371	0.117925	0.534076		0.123762	0.124378	0.776248		0.117371	0.117925	0.130913		0.122549	0.123153	0.0453298		0.118483	0.119048	0.184316		0.119048	0.119617	0.0564042		0.120773	0.121359	0.122592
0.123223	0.12381	0.399078		0.122066	0.122642	0.537527		0.128713	0.129353	0.77882		0.122066	0.122642	0.138069		0.127451	0.128079	0.0502296		0.123223	0.12381	0.191904		0.12381	0.124402	0.0618716		0.125604	0.126214	0.127515
0.127962	0.128571	0.401911		0.126761	0.127358	0.540759		0.133663	0.134328	0.781198		0.126761	0.127358	0.145233		0.132353	0.133005	0.0552945		0.127962	0.128571	0.199514		0.128571	0.129187	0.0675217		0.130435	0.131068	0.132423
0.132701	0.133333	0.40456		0.131455	0.132075	0.543795		0.138614	0.139303	0.783398		0.131455	0.132075	0.152403		0.137255	0.137931	0.0604975		0.132701	0.133333	0.207129		0.133333	0.133971	0.0733472		0.135265	0.135922	0.137325
0.137441	0.138095	0.407035		0.13615	0.136792	0.546646		0.143564	0.144279	0.785435		0.13615	0.136792	0.15957		0.142157	0.142857	0.0658472		0.137441	0.138095	0.214732		0.138095	0.138756	0.0793495		0.140096	0.140777	0.142226
0.14218	0.142857	0.40935		0.140845	0.141509	0.549326		0.148515	0.149254	0.787318		0.140845	0.141509	0.166713		0.147059	0.147783	0.0713493		0.14218	0.142857	0.22232		0.142857	0.143541	0.0855299		0.144927	0.145631	0.147113
0.146919	0.147619	0.411514		0.14554	0.146226	0.551856		0.153465	0.154229	0.789056		0.14554	0.146226	0.173818		0.151961	0.152709	0.0769717		0.146919	0.147619	0.229882		0.147619	0.148325	0.0918848		0.149758	0.150485	0.151992
0.151659	0.152381	0.413539		0.150235	0.150943	0.55425		0.158416	0.159204	0.790662		0.150235	0.150943	0.180894		0.156863	0.157635	0.0827064		0.151659	0.152381	0.237404		0.152381	0.15311	0.0984156		0.154589	0.15534	0.156866
0.156398	0.157143	0.415435		0.15493	0.15566	0.556519		0.163366	0.164179	0.792147		0.15493	0.15566	0.187929		0.161765	0.162562	0.0885505		0.156398	0.157143	0.244863		0.157143	0.157895	0.105121		0.15942	0.160194	0.161735
0.161137	0.161905	0.417211		0.159624	0.160377	0.558672		0.168317	0.169154	0.793521		0.159624	0.160377	0.194908		0.166667	0.167488	0.09449		0.161137	0.161905	0.252249		0.161905	0.162679	0.111991		0.164251	0.165049	0.166596
0.165877	0.166667	0.418875		0.164319	0.165094	0.56072		0.173267	0.174129	0.79479		0.164319	0.165094	0.201831		0.171569	0.172414	0.100514		0.165877	0.166667	0.259557		0.166667	0.167464	0.119018		0.169082	0.169903	0.171448
0.170616	0.171429	0.420434		0.169014	0.169811	0.562674		0.178218	0.179104	0.795967		0.169014	0.169811	0.208689		0.176471	0.17734	0.106616		0.170616	0.171429	0.266769		0.171429	0.172249	0.126199		0.173913	0.174757	0.176291
0.175355	0.17619	0.421895		0.173709	0.174528	0.564542		0.183168	0.18408	0.797057		0.173709	0.174528	0.215476		0.181373	0.182266	0.112787		0.175355	0.17619	0.273873		0.17619	0.177033	0.133534		0.178744	0.179612	0.181113
0.180095	0.180952	0.423264		0.178404	0.179245	0.566335		0.188119	0.189055	0.798068		0.178404	0.179245	0.22219		0.186275	0.187192	0.119033		0.180095	0.180952	0.28085		0.180952	0.181818	0.141014		0.183575	0.184466	0.185909
0.184834	0.185714	0.42455		0.183099	0.183962	0.568058		0.193069	0.19403	0.799005		0.183099	0.183962	0.228828		0.191176	0.192118	0.125336		0.184834	0.185714	0.287699		0.185714	0.186603	0.148629		0.188405	0.18932	0.19068
0.189573	0.190476	0.425759		0.187793	0.188679	0.569717		0.19802	0.199005	0.799876		0.187793	0.188679	0.235378		0.196078	0.197044	0.131683		0.189573	0.190476	0.294408		0.190476	0.191388	0.156372		0.193236	0.194175	0.195415
0.194313	0.195238	0.426896		0.192488	0.193396	0.571316		0.20297	0.20398	0.800687		0.192488	0.193396	0.241838		0.20098	0.20197	0.138081		0.194313	0.195238	0.300965		0.195238	0.196172	0.16423		0.198067	0.199029	0.200111
0.199052	0.2	0.42797		0.197183	0.198113	0.572861		0.207921	0.208955	0.801444		0.197183	0.198113	0.248209		0.205882	0.206897	0.144515		0.199052	0.2	0.307368		0.2	0.200957	0.172196		0.202898	0.203883	0.20477
0.203791	0.204762	0.428985		0.201878	0.20283	0.574356		0.212871	0.21393	0.802154		0.201878	0.20283	0.254494		0.210784	0.211823	0.150979		0.203791	0.204762	0.313608		0.204762	0.205742	0.180253		0.207729	0.208738	0.209381
0.208531	0.209524	0.429946		0.206573	0.207547	0.575806		0.217822	0.218905	0.802821		0.206573	0.207547	0.260688		0.215686	0.216749	0.157479		0.208531	0.209524	0.319677		0.209524	0.210526	0.18839		0.21256	0.213592	0.213935
0.21327	0.214286	0.43086		0.211268	0.212264	0.577215		0.222772	0.223881	0.80345		0.211268	0.212264	0.266794		0.220588	0.221675	0.164015		0.21327	0.214286	0.325573		0.214286	0.215311	0.196601		0.217391	0.218447	0.218434
0.218009	0.219048	0.43173		0.215962	0.216981	0.578584		0.227723	0.228856	0.804046		0.215962	0.216981	0.272816		0.22549	0.226601	0.170566		0.218009	0.219048	0.331295		0.219048	0.220096	0.204873		0.222222	0.223301	0.222866
0.222749	0.22381	0.432561		0.220657	0.221698	0.579918		0.232673	0.233831	0.80461		0.220657	0.221698	0.278746		0.230392	0.231527	0.177135		0.222749	0.22381	0.336835		0.22381	0.22488	0.213182		0.227053	0.228155	0.227227
0.227488	0.228571	0.433358		0.225352	0.226415	0.581217		0.237624	0.238806	0.805145		0.225352	0.226415	0.284583		0.235294	0.236453	0.183733		0.227488	0.228571	0.342202		0.228571	0.229665	0.221512		0.231884	0.23301	0.231516
0.232227	0.233333	0.434124		0.230047	0.231132	0.582485		0.242574	0.243781	0.805658		0.230047	0.231132	0.290332		0.240196	0.241379	0.190358		0.232227	0.233333	0.347404		0.233333	0.23445	0.229851		0.236715	0.237864	0.23573
0.236967	0.238095	0.434863		0.234742	0.235849	0.583724		0.247525	0.248756	0.80615		0.234742	0.235849	0.295998		0.245098	0.246305	0.19701		0.236967	0.238095	0.352437		0.238095	0.239234	0.238182		0.241545	0.242718	0.239864
0.241706	0.242857	0.435576		0.239437	0.240566	0.584937		0.252475	0.253731	0.806622		0.239437	0.240566	0.301579		0.25	0.251232	0.203684		0.241706	0.242857	0.357295		0.242857	0.244019	0.246489		0.246376	0.247573	0.243917
0.246445	0.247619	0.436269		0.244131	0.245283	0.586127		0.257426	0.258706	0.807077		0.244131	0.245283	0.307079		0.254902	0.256158	0.210383		0.246445	0.247619	0.361982		0.247619	0.248804	0.254756		0.251207	0.252427	0.247889
0.251185	0.252381	0.436946		0.248826	0.25	0.587293		0.262376	0.263682	0.807515		0.248826	0.25	0.312492		0.259804	0.261084	0.217106		0.251185	0.252381	0.366513		0.252381	0.253589	0.262968		0.256038	0.257282	0.251778
0.255924	0.257143	0.437606		0.253521	0.254717	0.588439		0.267327	0.268657	0.80794		0.253521	0.254717	0.317818		0.264706	0.26601	0.22385		0.255924	0.257143	0.370888		0.257143	0.258373	0.271113		0.260869	0.262136	0.255588
0.260664	0.261905	0.438253		0.258216	0.259434	0.589564		0.272277	0.273632	0.808352		0.258216	0.259434	0.323068		0.269608	0.270936	0.230617		0.260664	0.261905	0.375108		0.261905	0.263158	0.279181		0.2657	0.26699	0.259316
0.265403	0.266667	0.438887		0.262911	0.264151	0.590672		0.277228	0.278607	0.808752		0.262911	0.264151	0.32824		0.27451	0.275862	0.237413		0.265403	0.266667	0.379176		0.266667	0.267943	0.287165		0.270531	0.271845	0.262964
0.270142	0.271429	0.43951		0.267606	0.268868	0.591763		0.282178	0.283582	0.809139		0.267606	0.268868	0.333331		0.279412	0.280788	0.24423		0.270142	0.271429	0.383103		0.271429	0.272727	0.295044		0.275362	0.276699	0.266538
0.274882	0.27619	0.440123		0.2723	0.273585	0.592838		0.287129	0.288557	0.809514		0.2723	0.273585	0.338344		0.284314	0.285714	0.251062		0.274882	0.27619	0.386893		0.27619	0.277512	0.302806		0.280193	0.281553	0.270044
0.279621	0.280952	0.440729		0.276995	0.278302	0.5939		0.292079	0.293532	0.809879		0.276995	0.278302	0.343283		0.289216	0.29064	0.257916		0.279621	0.280952	0.390542		0.280952	0.282297	0.310448		0.285024	0.286408	0.273481
0.28436	0.285714	0.441326		0.28169	0.283019	0.594949		0.29703	0.298507	0.810232		0.28169	0.283019	0.348148		0.294118	0.295567	0.26479		0.28436	0.285714	0.394063		0.285714	0.287081	0.31796		0.289855	0.291262	0.276854
0.2891	0.290476	0.441917		0.286385	0.287736	0.595988		0.30198	0.303483	0.810575		0.286385	0.287736	0.352943		0.29902	0.300493	0.271685		0.2891	0.290476	0.397455		0.290476	0.291866	0.325333		0.294686	0.296117	0.280166
0.293839	0.295238	0.442503		0.29108	0.292453	0.597016		0.306931	0.308458	0.810908		0.29108	0.292453	0.357668		0.303922	0.305419	0.278598		0.293839	0.295238	0.400721		0.295238	0.296651	0.332565		0.299516	0.300971	0.283413
0.298578	0.3	0.443083		0.295775	0.29717	0.598035		0.311881	0.313433	0.811231		0.295775	0.29717	0.362323		0.308824	0.310345	0.285516		0.298578	0.3	0.403869		0.3	0.301435	0.339646		0.304347	0.305825	0.2866
0.303318	0.304762	0.443658		0.300469	0.301887	0.599047		0.316832	0.318408	0.811544		0.300469	0.301887	0.366911		0.313725	0.315271	0.292446		0.303318	0.304762	0.406907		0.304762	0.30622	0.346575		0.309178	0.31068	0.289734
0.308057	0.309524	0.444228		0.305164	0.306604	0.600051		0.321782	0.323383	0.811847		0.305164	0.306604	0.371434		0.318627	0.320197	0.299393		0.308057	0.309524	0.409836		0.309524	0.311005	0.353359		0.314009	0.315534	0.292813
0.312796	0.314286	0.444794		0.309859	0.311321	0.60105		0.326733	0.328358	0.81214		0.309859	0.311321	0.375898		0.323529	0.325123	0.30635		0.312796	0.314286	0.412656		0.314286	0.315789	0.359996		0.31884	0.320388	0.295834
0.317536	0.319048	0.445356		0.314554	0.316038	0.602042		0.331683	0.333333	0.812424		0.314554	0.316038	0.380304		0.328431	0.330049	0.313311		0.317536	0.319048	0.415377		0.319048	0.320574	0.366484		0.323671	0.325243	0.298807
0.322275	0.32381	0.445912		0.319249	0.320755	0.60303		0.336634	0.338308	0.812698		0.319249	0.320755	0.384653		0.333333	0.334975	0.32027		0.322275	0.32381	0.418001		0.32381	0.325359	0.372821		0.328502	0.330097	0.301731
0.327014	0.328571	0.446464		0.323944	0.325472	0.604014		0.341584	0.343284	0.812962		0.323944	0.325472	0.388945		0.338235	0.339901	0.327229		0.327014	0.328571	0.420531		0.328571	0.330144	0.379009		0.333333	0.334951	0.304606
0.331754	0.333333	0.447011		0.328638	0.330189	0.604996		0.346535	0.348259	0.813217		0.328638	0.330189	0.393181		0.343137	0.344828	0.334185		0.331754	0.333333	0.422976		0.333333	0.334928	0.385046		0.338164	0.339806	0.307433
0.336493	0.338095	0.447555		0.333333	0.334906	0.605975		0.351485	0.353234	0.813463		0.333333	0.334906	0.397365		0.348039	0.349754	0.341133		0.336493	0.338095	0.425345		0.338095	0.339713	0.390944		0.342995	0.34466	0.31021
0.341232	0.342857	0.448095		0.338028	0.339623	0.60695		0.356436	0.358209	0.813701		0.338028	0.339623	0.401497		0.352941	0.35468	0.348075		0.341232	0.342857	0.427639		0.342857	0.344498	0.396708		0.347826	0.349515	0.312936
0.345972	0.347619	0.44863		0.342723	0.34434	0.607922		0.361386	0.363184	0.813931		0.342723	0.34434	0.405578		0.357843	0.359606	0.355009		0.345972	0.347619	0.429863		0.347619	0.349282	0.402341		0.352656	0.354369	0.31561
0.350711	0.352381	0.449163		0.347418	0.349057	0.608891		0.366337	0.368159	0.814154		0.347418	0.349057	0.409612		0.362745	0.364532	0.361925		0.350711	0.352381	0.432026		0.352381	0.354067	0.407846		0.357487	0.359223	0.318232
0.35545	0.357143	0.449692		0.352113	0.353774	0.60986		0.371287	0.373134	0.814371		0.352113	0.353774	0.413603		0.367647	0.369458	0.368821		0.35545	0.357143	0.434132		0.357143	0.358852	0.413227		0.362318	0.364078	0.320799
0.36019	0.361905	0.450218		0.356808	0.358491	0.610828		0.376238	0.378109	0.814582		0.356808	0.358491	0.417547		0.372549	0.374384	0.375699		0.36019	0.361905	0.43619		0.361905	0.363636	0.418494		0.367149	0.368932	0.323314
0.364929	0.366667	0.45074		0.361502	0.363208	0.611793		0.381188	0.383085	0.814788		0.361502	0.363208	0.421442		0.377451	0.37931	0.382557		0.364929	0.366667	0.438204		0.366667	0.368421	0.423654		0.37198	0.373786	0.325778
0.369668	0.371429	0.451259		0.366197	0.367925	0.612758		0.386139	0.38806	0.814988		0.366197	0.367925	0.425293		0.382353	0.384236	0.389398		0.369668	0.371429	0.440174		0.371429	0.373206	0.42872		0.376811	0.378641	0.328193
0.374408	0.37619	0.451776		0.370892	0.372642	0.613722		0.391089	0.393035	0.815184		0.370892	0.372642	0.429106		0.387255	0.389163	0.396223		0.374408	0.37619	0.442112		0.37619	0.37799	0.433692		0.381642	0.383495	0.330559
0.379147	0.380952	0.45229		0.375587	0.377358	0.614683		0.39604	0.39801	0.815375		0.375587	0.377358	0.43288		0.392157	0.394089	0.403032		0.379147	0.380952	0.444031		0.380952	0.382775	0.438571		0.386473	0.38835	0.332871
0.383886	0.385714	0.452801		0.380282	0.382075	0.61564		0.40099	0.402985	0.815563		0.380282	0.382075	0.436616		0.397059	0.399015	0.409825		0.383886	0.385714	0.445931		0.385714	0.38756	0.443371		0.391304	0.393204	0.335132
0.388626	0.390476	0.453308		0.384977	0.386792	0.616594		0.405941	0.40796	0.815749		0.384977	0.386792	0.440313		0.401961	0.403941	0.416598		0.388626	0.390476	0.447817		0.390476	0.392344	0.448099		0.396135	0.398058	0.337349
0.393365	0.395238	0.453812		0.389671	0.391509	0.617549		0.410891	0.412935	0.815931		0.389671	0.391509	0.443975		0.406863	0.408867	0.423347		0.393365	0.395238	0.449696		0.395238	0.397129	0.452758		0.400966	0.402913	0.339522
0.398104	0.4	0.45431		0.394366	0.396226	0.6185		0.415842	0.41791	0.816111		0.394366	0.396226	0.447602		0.411765	0.413793	0.430071		0.398104	0.4	0.451567		0.4	0.401914	0.457356		0.405796	0.407767	0.341651
0.402844	0.404762	0.454803		0.399061	0.400943	0.619448		0.420792	0.422886	0.816289		0.399061	0.400943	0.451194		0.416667	0.418719	0.436784		0.402844	0.404762	0.45344		0.404762	0.406699	0.461892		0.410627	0.412621	0.34374
0.407583	0.409524	0.455291		0.403756	0.40566	0.620391		0.425743	0.427861	0.816467		0.403756	0.40566	0.454753		0.421569	0.423645	0.443482		0.407583	0.409524	0.455318		0.409524	0.411483	0.466375		0.415458	0.417476	0.345795
0.412322	0.414286	0.455773		0.408451	0.410377	0.621329		0.430693	0.432836	0.816643		0.408451	0.410377	0.45828		0.426471	0.428571	0.450157		0.412322	0.414286	0.457207		0.414286	0.416268	0.470812		0.420289	0.42233	0.347817
0.417062	0.419048	0.45625		0.413146	0.415094	0.622264		0.435644	0.437811	0.816819		0.413146	0.415094	0.461775		0.431373	0.433498	0.456816		0.417062	0.419048	0.459116		0.419048	0.421053	0.475205		0.42512	0.427184	0.349811
0.421801	0.42381	0.456719		0.41784	0.419811	0.623195		0.440594	0.442786	0.816996		0.41784	0.419811	0.465239		0.436275	0.438424	0.46346		0.421801	0.42381	0.46104		0.42381	0.425837	0.479557		0.429951	0.432039	0.35178
0.42654	0.428571	0.457183		0.422535	0.424528	0.624121		0.445545	0.447761	0.817172		0.422535	0.424528	0.468672		0.441176	0.44335	0.470085		0.42654	0.428571	0.462984		0.428571	0.430622	0.48387		0.434782	0.436893	0.353725
0.43128	0.433333	0.457641		0.42723	0.429245	0.625039		0.450495	0.452736	0.81735		0.42723	0.429245	0.472077		0.446078	0.448276	0.476693		0.43128	0.433333	0.464957		0.433333	0.435407	0.488147		0.439613	0.441748	0.355655
0.436019	0.438095	0.458093		0.431925	0.433962	0.625952		0.455446	0.457711	0.817529		0.431925	0.433962	0.475453		0.45098	0.453202	0.48328		0.436019	0.438095	0.466959		0.438095	0.440191	0.492389		0.444444	0.446602	0.357572
0.440758	0.442857	0.458539		0.43662	0.438679	0.626858		0.460396	0.462687	0.81771		0.43662	0.438679	0.4788		0.455882	0.458128	0.489842		0.440758	0.442857	0.468991		0.442857	0.444976	0.4966		0.449275	0.451456	0.359481
0.445498	0.447619	0.458979		0.441315	0.443396	0.627758		0.465347	0.467662	0.817892		0.441315	0.443396	0.482116		0.460784	0.463054	0.496378		0.445498	0.447619	0.471056		0.447619	0.449761	0.500788		0.454106	0.456311	0.361388
0.450237	0.452381	0.459414		0.446009	0.448113	0.628651		0.470297	0.472637	0.818076		0.446009	0.448113	0.485403		0.465686	0.46798	0.502891		0.450237	0.452381	0.473161		0.452381	0.454545	0.504953		0.458936	0.461165	0.363301
0.454976	0.457143	0.459845		0.450704	0.45283	0.629535		0.475248	0.477612	0.818261		0.450704	0.45283	0.488665		0.470588	0.472906	0.509372		0.454976	0.457143	0.475315		0.457143	0.45933	0.509098		0.463767	0.466019	0.365227
0.459716	0.461905	0.460272		0.455399	0.457547	0.630413		0.480198	0.482587	0.818449		0.455399	0.457547	0.491897		0.47549	0.477833	0.515812		0.459716	0.461905	0.477515		0.461905	0.464115	0.513227		0.468598	0.470874	0.367169
0.464455	0.466667	0.460696		0.460094	0.462264	0.631283		0.485149	0.487562	0.818638		0.460094	0.462264	0.495101		0.480392	0.482759	0.522204		0.464455	0.466667	0.479765		0.466667	0.4689	0.517346		0.473429	0.475728	0.369131
0.469194	0.471429	0.46112		0.464789	0.466981	0.632144		0.490099	0.492537	0.818828		0.464789	0.466981	0.49828		0.485294	0.487685	0.528547		0.469194	0.471429	0.482066		0.471429	0.473684	0.521459		0.47826	0.480583	0.371118
0.473934	0.47619	0.461543		0.469484	0.471698	0.632998		0.495049	0.497512	0.81902		0.469484	0.471698	0.501436		0.490196	0.492611	0.534835		0.473934	0.47619	0.484421		0.47619	0.478469	0.52557		0.483091	0.485437	0.373135
0.478673	0.480952	0.461965		0.474178	0.476415	0.633841		0.5	0.502488	0.819214		0.474178	0.476415	0.504571		0.495098	0.497537	0.541068		0.478673	0.480952	0.486834		0.480952	0.483254	0.529679		0.487922	0.490291	0.375185
0.483412	0.485714	0.46239		0.478873	0.481132	0.634676		0.50495	0.507463	0.819409		0.478873	0.481132	0.507684		0.5	0.502463	0.547236		0.483412	0.485714	0.489309		0.485714	0.488038	0.53379		0.492753	0.495146	0.377274
0.488152	0.490476	0.462817		0.483568	0.485849	0.635501		0.509901	0.512438	0.819604		0.483568	0.485849	0.510776		0.504902	0.507389	0.553335		0.488152	0.490476	0.49185		0.490476	0.492823	0.537908		0.497584	0.5	0.379407
0.492891	0.495238	0.463248		0.488263	0.490566	0.636318		0.514851	0.517413	0.819801		0.488263	0.490566	0.513852		0.509804	0.512315	0.559361		0.492891	0.495238	0.494453		0.495238	0.497608	0.542037		0.502415	0.504854	0.381588
0.49763	0.5	0.463683		0.492958	0.495283	0.637124		0.519802	0.522388	0.82		0.492958	0.495283	0.516914		0.514706	0.517241	0.565314		0.49763	0.5	0.497117		0.5	0.502392	0.546188		0.507246	0.509709	0.383821
0.50237	0.504762	0.464124		0.497653	0.5	0.637921		0.524752	0.527363	0.820199		0.497653	0.5	0.519965		0.519608	0.522167	0.571192		0.50237	0.504762	0.499845		0.504762	0.507177	0.550368		0.512076	0.514563	0.386108
0.507109	0.509524	0.46457		0.502347	0.504717	0.638711		0.529703	0.532338	0.820399		0.502347	0.504717	0.523008		0.52451	0.527094	0.576994		0.507109	0.509524	0.502634		0.509524	0.511962	0.554575		0.516907	0.519417	0.388454
0.511848	0.514286	0.465023		0.507042	0.509434	0.639491		0.534653	0.537313	0.820598		0.507042	0.509434	0.526045		0.529412	0.53202	0.582716		0.511848	0.514286	0.505487		0.514286	0.516746	0.558814		0.521738	0.524272	0.390862
0.516588	0.519048	0.465481		0.511737	0.514151	0.640264		0.539604	0.542289	0.820797		0.511737	0.514151	0.529078		0.534314	0.536946	0.58836		0.516588	0.519048	0.508404		0.519048	0.521531	0.563087		0.526569	0.529126	0.393335
0.521327	0.52381	0.465945		0.516432	0.518868	0.641027		0.544554	0.547264	0.820994		0.516432	0.518868	0.532112		0.539216	0.541872	0.593929		0.521327	0.52381	0.511377		0.52381	0.526316	0.567402		0.5314	0.533981	0.395874
0.526066	0.528571	0.466415		0.521127	0.523585	0.641779		0.549505	0.552239	0.82119		0.521127	0.523585	0.53515		0.544118	0.546798	0.599433		0.526066	0.528571	0.514409		0.528571	0.5311	0.57176		0.536231	0.538835	0.398485
0.530806	0.533333	0.46689		0.525822	0.528302	0.642525		0.554455	0.557214	0.821384		0.525822	0.528302	0.538193		0.54902	0.551724	0.604879		0.530806	0.533333	0.517491		0.533333	0.535885	0.576166		0.541062	0.543689	0.401165
0.535545	0.538095	0.467371		0.530516	0.533019	0.643264		0.559406	0.562189	0.821576		0.530516	0.533019	0.54125		0.553922	0.55665	0.610265		0.535545	0.538095	0.520624		0.538095	0.54067	0.580618		0.545893	0.548544	0.40391
0.540284	0.542857	0.467856		0.535211	0.537736	0.643995		0.564356	0.567164	0.821767		0.535211	0.537736	0.544325		0.558824	0.561576	0.615602		0.540284	0.542857	0.523806		0.542857	0.545455	0.585119		0.550724	0.553398	0.406725
0.545024	0.547619	0.468345		0.539906	0.542453	0.644719		0.569307	0.572139	0.821955		0.539906	0.542453	0.547418		0.563725	0.566502	0.620896		0.545024	0.547619	0.527027		0.547619	0.550239	0.589671		0.555555	0.558252	0.409607
0.549763	0.552381	0.468838		0.544601	0.54717	0.645435		0.574257	0.577114	0.82214		0.544601	0.54717	0.550528		0.568627	0.571429	0.626158		0.549763	0.552381	0.530283		0.552381	0.555024	0.594274		0.560386	0.563107	0.412559
0.554502	0.557143	0.469335		0.549296	0.551887	0.646143		0.579208	0.58209	0.822322		0.549296	0.551887	0.553663		0.573529	0.576355	0.631397		0.554502	0.557143	0.533572		0.557143	0.559809	0.598933		0.565216	0.567961	0.415574
0.559242	0.561905	0.469835		0.553991	0.556604	0.646841		0.584158	0.587065	0.8225		0.553991	0.556604	0.556826		0.578431	0.581281	0.636622		0.559242	0.561905	0.536892		0.561905	0.564593	0.603644		0.570047	0.572816	0.418654
0.563981	0.566667	0.470335		0.558685	0.561321	0.64753		0.589109	0.59204	0.822676		0.558685	0.561321	0.560016		0.583333	0.586207	0.641839		0.563981	0.566667	0.540236		0.566667	0.569378	0.608407		0.574878	0.57767	0.421797
0.56872	0.571429	0.470835		0.56338	0.566038	0.648211		0.594059	0.597015	0.822848		0.56338	0.566038	0.563235		0.588235	0.591133	0.647062		0.56872	0.571429	0.543592		0.571429	0.574163	0.613216		0.579709	0.582524	0.425001
0.57346	0.57619	0.471335		0.568075	0.570755	0.648883		0.59901	0.60199	0.823016		0.568075	0.570755	0.566482		0.593137	0.596059	0.652299		0.57346	0.57619	0.546962		0.57619	0.578947	0.618073		0.58454	0.587379	0.428262
0.578199	0.580952	0.471835		0.57277	0.575472	0.649545		0.60396	0.606965	0.823182		0.57277	0.575472	0.569757		0.598039	0.600985	0.657559		0.578199	0.580952	0.550346		0.580952	0.583732	0.622979		0.589371	0.592233	0.43158
0.582938	0.585714	0.472335		0.577465	0.580189	0.650197		0.608911	0.61194	0.823344		0.577465	0.580189	0.573061		0.602941	0.605911	0.662849		0.582938	0.585714	0.553735		0.585714	0.588517	0.627936		0.594202	0.597087	0.434954
0.587678	0.590476	0.472833		0.58216	0.584906	0.65084		0.613861	0.616915	0.823504		0.58216	0.584906	0.576397		0.607843	0.610837	0.668177		0.587678	0.590476	0.557135		0.590476	0.593301	0.63294		0.599033	0.601942	0.43838
0.592417	0.595238	0.473329		0.586854	0.589623	0.651475		0.618812	0.621891	0.82366		0.586854	0.589623	0.579759		0.612745	0.615764	0.673553		0.592417	0.595238	0.56054		0.595238	0.598086	0.637989		0.603864	0.606796	0.441857
0.597156	0.6	0.473825		0.591549	0.59434	0.652101		0.623762	0.626866	0.823815		0.591549	0.59434	0.583148		0.617647	0.62069	0.678977		0.597156	0.6	0.563947		0.6	0.602871	0.643083		0.608695	0.61165	0.445385
0.601896	0.604762	0.474318		0.596244	0.599057	0.652718		0.628713	0.631841	0.823967		0.596244	0.599057	0.586566		0.622549	0.625616	0.684455		0.601896	0.604762	0.567359		0.604762	0.607656	0.648218		0.613526	0.616505	0.448967
0.606635	0.609524	0.474808		0.600939	0.603774	0.653327		0.633663	0.636816	0.824116		0.600939	0.603774	0.590011		0.627451	0.630542	0.689995		0.606635	0.609524	0.570771		0.609524	0.61244	0.653398		0.618356	0.621359	0.452603
0.611374	0.614286	0.475296		0.605634	0.608491	0.653927		0.638614	0.641791	0.824265		0.605634	0.608491	0.593478		0.632353	0.635468	0.69561		0.611374	0.614286	0.574183		0.614286	0.617225	0.658622		0.623187	0.626214	0.456288
0.616114	0.619048	0.475781		0.610329	0.613208	0.654519		0.643564	0.646766	0.824412		0.610329	0.613208	0.596967		0.637255	0.640394	0.701298		0.616114	0.619048	0.577598		0.619048	0.62201	0.66389		0.628018	0.631068	0.460028
0.620853	0.62381	0.476264		0.615023	0.617925	0.655103		0.648515	0.651741	0.824559		0.615023	0.617925	0.600479		0.642157	0.64532	0.707053		0.620853	0.62381	0.58102		0.62381	0.626794	0.669201		0.632849	0.635922	0.463827
0.625592	0.628571	0.476744		0.619718	0.622642	0.655682		0.653465	0.656716	0.824706		0.619718	0.622642	0.604006		0.647059	0.650246	0.712873		0.625592	0.628571	0.584446		0.628571	0.631579	0.674559		0.63768	0.640777	0.467683
0.630332	0.633333	0.477222		0.624413	0.627358	0.656253		0.658416	0.661692	0.824855		0.624413	0.627358	0.607549		0.651961	0.655172	0.718759		0.630332	0.633333	0.587878		0.633333	0.636364	0.679967		0.642511	0.645631	0.471598
0.635071	0.638095	0.477699		0.629108	0.632075	0.656817		0.663366	0.666667	0.825005		0.629108	0.632075	0.611112		0.656863	0.660099	0.724711		0.635071	0.638095	0.59133		0.638095	0.641148	0.685424		0.647342	0.650485	0.475573
0.63981	0.642857	0.478175		0.633803	0.636792	0.657376		0.668317	0.671642	0.825159		0.633803	0.636792	0.614692		0.661765	0.665025	0.730718		0.63981	0.642857	0.594802		0.642857	0.645933	0.690926		0.652173	0.65534	0.479608
0.64455	0.647619	0.478649		0.638498	0.641509	0.657929		0.673267	0.676617	0.825316		0.638498	0.641509	0.618288		0.666667	0.669951	0.736782		0.64455	0.647619	0.598293		0.647619	0.650718	0.69648		0.657004	0.660194	0.483709
0.649289	0.652381	0.479122		0.643192	0.646226	0.658476		0.678218	0.681592	0.825479		0.643192	0.646226	0.621895		0.671569	0.674877	0.742899		0.649289	0.652381	0.601812		0.652381	0.655502	0.702086		0.661835	0.665049	0.487882
0.654028	0.657143	0.479594		0.647887	0.650943	0.65902		0.683168	0.686567	0.825649		0.647887	0.650943	0.625514		0.676471	0.679803	0.749057		0.654028	0.657143	0.60537		0.657143	0.660287	0.707744		0.666666	0.669903	0.492125
0.658768	0.661905	0.480065		0.652582	0.65566	0.659559		0.688119	0.691542	0.825826		0.652582	0.65566	0.629147		0.681373	0.684729	0.755247		0.658768	0.661905	0.60896		0.661905	0.665072	0.713453		0.671496	0.674757	0.496437
0.663507	0.666667	0.480536		0.657277	0.660377	0.660093		0.693069	0.696517	0.826013		0.657277	0.660377	0.632795		0.686275	0.689655	0.761471		0.663507	0.666667	0.612587		0.666667	0.669856	0.719213		0.676327	0.679612	0.500818
0.668246	0.671429	0.481005		0.661972	0.665094	0.660625		0.69802	0.701493	0.82621		0.661972	0.665094	0.636454		0.691176	0.694581	0.767727		0.668246	0.671429	0.616264		0.671429	0.674641	0.725033		0.681158	0.684466	0.505271
0.672986	0.67619	0.481474		0.666667	0.669811	0.661152		0.70297	0.706468	0.826419		0.666667	0.669811	0.640123		0.696078	0.699507	0.773999		0.672986	0.67619	0.619993		0.67619	0.679426	0.730918		0.685989	0.68932	0.509797
0.677725	0.680952	0.481942		0.671362	0.674528	0.661677		0.707921	0.711443	0.826643		0.671362	0.674528	0.643805		0.70098	0.704433	0.780276		0.677725	0.680952	0.623779		0.680952	0.684211	0.736866		0.69082	0.694175	0.514395
0.682464	0.685714	0.482411		0.676056	0.679245	0.662201		0.712871	0.716418	0.826883		0.676056	0.679245	0.647502		0.705882	0.70936	0.786551		0.682464	0.685714	0.627631		0.685714	0.688995	0.742871		0.695651	0.699029	0.519063
0.687204	0.690476	0.482879		0.680751	0.683962	0.662722		0.717822	0.721393	0.827142		0.680751	0.683962	0.651213		0.710784	0.714286	0.792824		0.687204	0.690476	0.631556		0.690476	0.69378	0.748932		0.700482	0.703883	0.5238
0.691943	0.695238	0.483346		0.685446	0.688679	0.663241		0.722772	0.726368	0.82742		0.685446	0.688679	0.654937		0.715686	0.719212	0.799088		0.691943	0.695238	0.635558		0.695238	0.698565	0.755048		0.705313	0.708738	0.528606
0.696682	0.7	0.483812		0.690141	0.693396	0.663758		0.727723	0.731343	0.82772		0.690141	0.693396	0.658673		0.720588	0.724138	0.805332		0.696682	0.7	0.639642		0.7	0.703349	0.761209		0.710144	0.713592	0.533484
0.701422	0.704762	0.48428		0.694836	0.698113	0.664274		0.732673	0.736318	0.828045		0.694836	0.698113	0.662421		0.72549	0.729064	0.811558		0.701422	0.704762	0.643814		0.704762	0.708134	0.767422		0.714975	0.718447	0.538432
0.706161	0.709524	0.484747		0.699531	0.70283	0.66479		0.737624	0.741294	0.828397		0.699531	0.70283	0.666183		0.730392	0.73399	0.817761		0.706161	0.709524	0.64808		0.709524	0.712919	0.773678		0.719806	0.723301	0.54344
0.7109	0.714286	0.485216		0.704225	0.707547	0.665308		0.742574	0.746269	0.828777		0.704225	0.707547	0.669961		0.735294	0.738916	0.823932		0.7109	0.714286	0.65245		0.714286	0.717703	0.779967		0.724637	0.728155	0.548507
0.71564	0.719048	0.485687		0.70892	0.712264	0.665828		0.747525	0.751244	0.829187		0.70892	0.712264	0.67375		0.740196	0.743842	0.830071		0.71564	0.719048	0.656928		0.719048	0.722488	0.786284		0.729467	0.73301	0.553636
0.720379	0.72381	0.486159		0.713615	0.716981	0.66635		0.752475	0.756219	0.829629		0.713615	0.716981	0.677552		0.745098	0.748768	0.836174		0.720379	0.72381	0.661513		0.72381	0.727273	0.79262		0.734298	0.737864	0.558831
0.725118	0.728571	0.486636		0.71831	0.721698	0.666874		0.757426	0.761194	0.830107		0.71831	0.721698	0.681374		0.75	0.753695	0.842238		0.725118	0.728571	0.666207		0.728571	0.732057	0.798966		0.739129	0.742718	0.564086
0.729858	0.733333	0.487117		0.723005	0.726415	0.667401		0.762376	0.766169	0.830623		0.723005	0.726415	0.685211		0.754902	0.758621	0.848251		0.729858	0.733333	0.671012		0.733333	0.736842	0.805315		0.74396	0.747573	0.569401
0.734597	0.738095	0.487601		0.7277	0.731132	0.667933		0.767327	0.771144	0.831178		0.7277	0.731132	0.689063		0.759804	0.763547	0.854207		0.734597	0.738095	0.675939		0.738095	0.741627	0.811652		0.748791	0.752427	0.574773
0.739336	0.742857	0.48809		0.732394	0.735849	0.668472		0.772277	0.776119	0.831773		0.732394	0.735849	0.692934		0.764706	0.768473	0.860108		0.739336	0.742857	0.680992		0.742857	0.746411	0.817959		0.753622	0.757282	0.580203
0.744076	0.747619	0.488587		0.737089	0.740566	0.669021		0.777228	0.781095	0.832413		0.737089	0.740566	0.69683		0.769608	0.773399	0.865956		0.744076	0.747619	0.686163		0.747619	0.751196	0.824231		0.758453	0.762136	0.585695
0.748815	0.752381	0.489092		0.741784	0.745283	0.669581		0.782178	0.78607	0.833097		0.741784	0.745283	0.70075		0.77451	0.778325	0.871734		0.748815	0.752381	0.691445		0.752381	0.755981	0.830453		0.763284	0.76699	0.591244
0.753555	0.757143	0.489608		0.746479	0.75	0.670154		0.787129	0.791045	0.833829		0.746479	0.75	0.704694		0.779412	0.783251	0.877436		0.753555	0.757143	0.696843		0.757143	0.760766	0.83661		0.768115	0.771845	0.596846
0.758294	0.761905	0.490136		0.751174	0.754717	0.670744		0.792079	0.79602	0.834608		0.751174	0.754717	0.708667		0.784314	0.788177	0.883071		0.758294	0.761905	0.702352		0.761905	0.76555	0.842695		0.772946	0.776699	0.602498
0.763033	0.766667	0.490677		0.755869	0.759434	0.671355		0.79703	0.800995	0.835437		0.755869	0.759434	0.712673		0.789216	0.793103	0.888623		0.763033	0.766667	0.707962		0.766667	0.770335	0.848689		0.777777	0.781553	0.608206
0.767773	0.771429	0.491235		0.760563	0.764151	0.671989		0.80198	0.80597	0.836316		0.760563	0.764151	0.71672		0.794118	0.79803	0.894092		0.767773	0.771429	0.713669		0.771429	0.77512	0.854576		0.782607	0.786408	0.613964
0.772512	0.77619	0.491811		0.765258	0.768868	0.672649		0.806931	0.810945	0.837245		0.765258	0.768868	0.720809		0.79902	0.802956	0.899475		0.772512	0.77619	0.719465		0.77619	0.779904	0.860349		0.787438	0.791262	0.619772
0.777251	0.780952	0.492407		0.769953	0.773585	0.673343		0.811881	0.81592	0.838224		0.769953	0.773585	0.724944		0.803922	0.807882	0.904755		0.777251	0.780952	0.725342		0.780952	0.784689	0.866011		0.792269	0.796117	0.625635
0.781991	0.785714	0.493029		0.774648	0.778302	0.674072		0.816832	0.820896	0.839256		0.774648	0.778302	0.729133		0.808824	0.812808	0.909942		0.781991	0.785714	0.731296		0.785714	0.789474	0.871552		0.7971	0.800971	0.631552
0.78673	0.790476	0.49368		0.779343	0.783019	0.67484		0.821782	0.825871	0.84034		0.779343	0.783019	0.733376		0.813725	0.817734	0.915033		0.78673	0.790476	0.737316		0.790476	0.794258	0.876961		0.801931	0.805825	0.637523
0.791469	0.795238	0.494364		0.784038	0.787736	0.675655		0.826733	0.830846	0.841478		0.784038	0.787736	0.737681		0.818627	0.82266	0.920015		0.791469	0.795238	0.743394		0.795238	0.799043	0.882235		0.806762	0.81068	0.643557
0.796209	0.8	0.495085		0.788732	0.792453	0.676527		0.831683	0.835821	0.842667		0.788732	0.792453	0.742051		0.823529	0.827586	0.924882		0.796209	0.8	0.749514		0.8	0.803828	0.887377		0.811593	0.815534	0.649646
0.800948	0.804762	0.495846		0.793427	0.79717	0.677457		0.836634	0.840796	0.84391		0.793427	0.79717	0.746491		0.828431	0.832512	0.929628		0.800948	0.804762	0.75567		0.804762	0.808612	0.89239		0.816424	0.820388	0.655783
0.805687	0.809524	0.496652		0.798122	0.801887	0.678454		0.841584	0.845771	0.845205		0.798122	0.801887	0.751003		0.833333	0.837438	0.934255		0.805687	0.809524	0.761851		0.809524	0.813397	0.897278		0.821255	0.825243	0.661985
0.810427	0.814286	0.497507		0.802817	0.806604	0.679522		0.846535	0.850746	0.846553		0.802817	0.806604	0.755592		0.838235	0.842365	0.938753		0.810427	0.814286	0.768039		0.814286	0.818182	0.90204		0.826086	0.830097	0.668253
0.815166	0.819048	0.498417		0.807512	0.811321	0.680669		0.851485	0.855721	0.847958		0.807512	0.811321	0.760269		0.843137	0.847291	0.943116		0.815166	0.819048	0.77423		0.819048	0.822967	0.906687		0.830917	0.834951	0.674579
0.819905	0.82381	0.499392		0.812207	0.816038	0.681905		0.856436	0.860697	0.849418		0.812207	0.816038	0.765032		0.848039	0.852217	0.947342		0.819905	0.82381	0.780417		0.82381	0.827751	0.911225		0.835747	0.839806	0.680973
0.824645	0.828571	0.500435		0.816901	0.820755	0.683238		0.861386	0.865672	0.850931		0.816901	0.820755	0.769887		0.852941	0.857143	0.951433		0.824645	0.828571	0.786585		0.828571	0.832536	0.915655		0.840578	0.84466	0.687449
0.829384	0.833333	0.501552		0.821596	0.825472	0.684677		0.866337	0.870647	0.852501		0.821596	0.825472	0.774839		0.857843	0.862069	0.955389		0.829384	0.833333	0.792737		0.833333	0.837321	0.919983		0.845409	0.849515	0.69401
0.834123	0.838095	0.50275		0.826291	0.830189	0.686225		0.871287	0.875622	0.85413		0.826291	0.830189	0.779888		0.862745	0.866995	0.959215		0.834123	0.838095	0.798867		0.838095	0.842105	0.924222		0.85024	0.854369	0.700651
0.838863	0.842857	0.504041		0.830986	0.834906	0.687892		0.876238	0.880597	0.855821		0.830986	0.834906	0.78504		0.867647	0.871921	0.962908		0.838863	0.842857	0.804956		0.842857	0.84689	0.928384		0.855071	0.859223	0.707374
0.843602	0.847619	0.505432		0.835681	0.839623	0.689691		0.881188	0.885572	0.857577		0.835681	0.839623	0.790302		0.872549	0.876847	0.966461		0.843602	0.847619	0.810993		0.847619	0.851675	0.932461		0.859902	0.864078	0.714194
0.848341	0.852381	0.506926		0.840376	0.84434	0.691631		0.886139	0.890547	0.859405		0.840376	0.84434	0.795666		0.877451	0.881773	0.969871		0.848341	0.852381	0.816974		0.852381	0.856459	0.936458		0.864733	0.868932	0.721117
0.853081	0.857143	0.508538		0.84507	0.849057	0.693716		0.891089	0.895522	0.861308		0.84507	0.849057	0.801125		0.882353	0.8867	0.973141		0.853081	0.857143	0.822908		0.857143	0.861244	0.94039		0.869564	0.873786	0.72814
0.85782	0.861905	0.510278		0.849765	0.853774	0.695959		0.89604	0.900498	0.863286		0.849765	0.853774	0.806697		0.887255	0.891626	0.976275		0.85782	0.861905	0.828785		0.861905	0.866029	0.944258		0.874395	0.878641	0.735271
0.862559	0.866667	0.512156		0.85446	0.858491	0.69837		0.90099	0.905473	0.865353		0.85446	0.858491	0.812385		0.892157	0.896552	0.979281		0.862559	0.866667	0.834601		0.866667	0.870813	0.948057		0.879226	0.883495	0.742524
0.867299	0.871429	0.514184		0.859155	0.863208	0.700953		0.905941	0.910448	0.867513		0.859155	0.863208	0.818174		0.897059	0.901478	0.982136		0.867299	0.871429	0.840356		0.871429	0.875598	0.951781		0.884057	0.88835	0.749908
0.872038	0.87619	0.51638		0.86385	0.867925	0.703713		0.910891	0.915423	0.869784		0.86385	0.867925	0.824069		0.901961	0.906404	0.984807		0.872038	0.87619	0.84605		0.87619	0.880383	0.955434		0.888887	0.893204	0.757421
0.876777	0.880952	0.518758		0.868545	0.872642	0.706678		0.915842	0.920398	0.872188		0.868545	0.872642	0.830087		0.906863	0.91133	0.9873		0.876777	0.880952	0.851692		0.880952	0.885167	0.959009		0.893718	0.898058	0.765061
0.881517	0.885714	0.521323		0.873239	0.877358	0.709851		0.920792	0.925373	0.874731		0.873239	0.877358	0.836209		0.911765	0.916256	0.98961		0.881517	0.885714	0.857272		0.885714	0.889952	0.962506		0.898549	0.902913	0.772857
0.886256	0.890476	0.524087		0.877934	0.882075	0.713232		0.925743	0.930348	0.877425		0.877934	0.882075	0.842436		0.916667	0.921182	0.991696		0.886256	0.890476	0.862781		0.890476	0.894737	0.965904		0.90338	0.907767	0.780797
0.890995	0.895238	0.527072		0.882629	0.886792	0.716839		0.930693	0.935323	0.880295		0.882629	0.886792	0.84877		0.921569	0.926108	0.99356		0.890995	0.895238	0.868231		0.895238	0.899522	0.969189		0.908211	0.912621	0.788861
0.895735	0.9	0.530311		0.887324	0.891509	0.720683		0.935644	0.940299	0.883365		0.887324	0.891509	0.855209		0.926471	0.931034	0.995221		0.895735	0.9	0.873638		0.9	0.904306	0.972344		0.913042	0.917476	0.797077
0.900474	0.904762	0.533815		0.892019	0.896226	0.724773		0.940594	0.945274	0.886675		0.892019	0.896226	0.861757		0.931373	0.935961	0.996656		0.900474	0.904762	0.879		0.904762	0.909091	0.975336		0.917873	0.92233	0.80546
0.905213	0.909524	0.537601		0.896714	0.900943	0.729104		0.945545	0.950249	0.890272		0.896714	0.900943	0.8684		0.936275	0.940887	0.997853		0.905213	0.909524	0.884326		0.909524	0.913876	0.978155		0.922704	0.927184	0.814027
0.909953	0.914286	0.541702		0.901408	0.90566	0.733689		0.950495	0.955224	0.894239		0.901408	0.90566	0.875136		0.941176	0.945813	0.998791		0.909953	0.914286	0.889639		0.914286	0.91866	0.980795		0.927535	0.932039	0.822761
0.914692	0.919048	0.546152		0.906103	0.910377	0.738553		0.955446	0.960199	0.898628		0.906103	0.910377	0.881966		0.946078	0.950739	0.999449		0.914692	0.919048	0.894927		0.919048	0.923445	0.983236		0.932366	0.936893	0.83166
0.919431	0.92381	0.55099		0.910798	0.915094	0.74373		0.960396	0.965174	0.903525		0.910798	0.915094	0.888918		0.95098	0.955665	0.999854		0.919431	0.92381	0.900207		0.92381	0.92823	0.985447		0.937197	0.941748	0.84076
0.924171	0.928571	0.556251		0.915493	0.919811	0.749211		0.965347	0.970149	0.909051		0.915493	0.919811	0.895963		0.955882	0.960591	1		0.924171	0.928571	0.905483		0.928571	0.933014	0.987424		0.942027	0.946602	0.850097
0.92891	0.933333	0.561966		0.920188	0.924528	0.754976		0.970297	0.975124	0.915399		0.920188	0.924528	0.903044		0.960784	0.965517	1		0.92891	0.933333	0.910743		0.933333	0.937799	0.98912		0.946858	0.951456	0.859638
0.933649	0.938095	0.568181		0.924883	0.929245	0.761064		0.975248	0.9801	0.922908		0.924883	0.929245	0.910167		0.965686	0.970443	1		0.933649	0.938095	0.915992		0.938095	0.942584	0.990521		0.951689	0.956311	0.869543
0.938389	0.942857	0.574989		0.929577	0.933962	0.76753		0.980198	0.985075	0.932114		0.929577	0.933962	0.917342		0.970588	0.975369	1		0.938389	0.942857	0.921198		0.942857	0.947368	0.991649		0.95652	0.961165	0.879825
0.943128	0.947619	0.582521		0.934272	0.938679	0.774381		0.985149	0.99005	0.944184		0.934272	0.938679	0.924555		0.97549	0.980296	1		0.943128	0.947619	0.926363		0.947619	0.952153	0.992466		0.961351	0.966019	0.890392
0.947867	0.952381	0.590913		0.938967	0.943396	0.781656		0.990099	0.995025	0.962825		0.938967	0.943396	0.931776		0.980392	0.985222	1		0.947867	0.952381	0.931575		0.952381	0.956938	0.992923		0.966182	0.970874	0.901433
0.952607	0.957143	0.600292		0.943662	0.948113	0.789419		0.995049	1	1		0.943662	0.948113	0.939016		0.985294	0.990148	1		0.952607	0.957143	0.936826		0.957143	0.961722	0.993132		0.971013	0.975728	0.912941
0.957346	0.961905	0.61079		0.948357	0.95283	0.797737						0.948357	0.95283	0.946263		0.990196	0.995074	1		0.957346	0.961905	0.942055		0.961905	0.966507	0.993209		0.975844	0.980583	0.92518
0.962085	0.966667	0.622668		0.953052	0.957547	0.806649						0.953052	0.957547	0.953436		0.995098	1	1		0.962085	0.966667	0.947388		0.966667	0.971292	0.993209		0.980675	0.985437	0.938597
0.966825	0.971429	0.63633		0.957746	0.962264	0.816241						0.957746	0.962264	0.960449						0.966825	0.971429	0.952739		0.971429	0.976077	0.993263		0.985506	0.990291	0.953988
0.971564	0.97619	0.652426		0.962441	0.966981	0.82669						0.962441	0.966981	0.967345						0.971564	0.97619	0.957858		0.97619	0.980861	0.993441		0.990337	0.995146	0.972973
0.976303	0.980952	0.67219		0.967136	0.971698	0.838164						0.967136	0.971698	0.974019						0.976303	0.980952	0.962968		0.980952	0.985646	0.993793		0.995167	1	1
0.981043	0.985714	0.697535		0.971831	0.976415	0.851027						0.971831	0.976415	0.980241						0.981043	0.985714	0.968413		0.985714	0.990431	0.994398
0.985782	0.990476	0.734352		0.976526	0.981132	0.86579						0.976526	0.981132	0.986062						0.985782	0.990476	0.974757		0.990476	0.995215	0.995595
0.990521	0.995238	0.796976		0.981221	0.985849	0.883086						0.981221	0.985849	0.991318						0.990521	0.995238	0.982259		0.995238	1	1
0.995261	1	1		0.985915	0.990566	0.904745						0.985915	0.990566	0.995531						0.995261	1	1
				0.99061	0.995283	0.936762						0.99061	0.995283	0.998659
				0.995305	1	1						0.995305	1	1

## Sheet: Supp. Fig. 4g
			Nucleus	Chr1			Nucleus	Chr3			Nucleus	Chr9			Nucleus	Chr12			Nucleus	Chr18			Nucleus	Chr22
		0	0	0		0	0	0		0	0	0		0	0	0		0	0	0		0	0	0
		0.004524	0.00454546	0		0.004524	0.00454546	0		0.00456621	0.00458716	0		0.00456621	0.00458716	0		0.00438596	0.00440529	0.0203753		0.0043859	0.00440529	0.0111182
		0.009048	0.00909091	0		0.009048	0.00909091	0.000534797		0.00913242	0.00917431	0		0.00913242	0.00917431	0		0.00877192	0.00881057	0.0292295		0.0087718	0.00881057	0.0157208
		0.013572	0.0136364	0		0.013572	0.0136364	0.0021777		0.0136986	0.0137615	0		0.0136986	0.0137615	0		0.0131579	0.0132159	0.0341804		0.0131577	0.0132159	0.0182673
		0.018096	0.0181818	0		0.018096	0.0181818	0.00474286		0.0182648	0.0183486	0		0.0182648	0.0183486	0		0.0175438	0.0176211	0.0373224		0.0175436	0.0176211	0.0200578
		0.02262	0.0227273	7.3e-05		0.02262	0.0227273	0.00799484		0.022831	0.0229358	0		0.022831	0.0229358	0		0.0219298	0.0220264	0.0393812		0.0219295	0.0220264	0.0217682
		0.027144	0.0272727	0.000367494		0.027144	0.0272727	0.0117429		0.0273973	0.0275229	0		0.0273973	0.0275229	0		0.0263158	0.0264317	0.0407149		0.0263154	0.0264317	0.0236877
		0.031668	0.0318182	0.00109131		0.031668	0.0318182	0.015902		0.0319635	0.0321101	0		0.0319635	0.0321101	0		0.0307017	0.030837	0.0416313		0.0307013	0.030837	0.0259506
		0.036192	0.0363636	0.00237667		0.036192	0.0363636	0.0204083		0.0365297	0.0366972	0.000135194		0.0365297	0.0366972	0		0.0350877	0.0352423	0.042199		0.0350872	0.0352423	0.0283933
		0.040716	0.0409091	0.00425745		0.040716	0.0409091	0.0251203		0.0410959	0.0412844	0.000548997		0.0410959	0.0412844	0		0.0394736	0.0396476	0.0423906		0.0394731	0.0396476	0.0309761
		0.04524	0.0454545	0.00670444		0.04524	0.0454545	0.030078		0.0456621	0.0458716	0.00130712		0.0456621	0.0458716	0		0.0438596	0.0440529	0.0423906		0.043859	0.0440529	0.0337069
		0.049764	0.05	0.00952564		0.049764	0.05	0.0352209		0.0502283	0.0504587	0.00243367		0.0502283	0.0504587	0		0.0482456	0.0484581	0.0423906		0.0482449	0.0484581	0.0365254
		0.054288	0.0545455	0.0126452		0.054288	0.0545455	0.0404583		0.0547945	0.0550459	0.0039007		0.0547945	0.0550459	0		0.0526315	0.0528634	0.0423906		0.0526308	0.0528634	0.0394372
		0.058812	0.0590909	0.016049		0.058812	0.0590909	0.045801		0.0593607	0.059633	0.00570921		0.0593607	0.059633	0		0.0570175	0.0572687	0.0423906		0.0570167	0.0572687	0.0424299
		0.063336	0.0636364	0.0196931		0.063336	0.0636364	0.0512446		0.0639269	0.0642202	0.00784608		0.0639269	0.0642202	3.32e-05		0.0614034	0.061674	0.0423906		0.0614026	0.061674	0.0455356
		0.06786	0.0681818	0.0235992		0.06786	0.0681818	0.0567514		0.0684932	0.0688073	0.0102809		0.0684932	0.0688073	0.000194631		0.0657894	0.0660793	0.0423906		0.0657885	0.0660793	0.0486997
		0.072384	0.0727273	0.0277642		0.072384	0.0727273	0.0623144		0.0730594	0.0733945	0.0130111		0.0730594	0.0733945	0.000506761		0.0701754	0.0704846	0.0423906		0.0701744	0.0704846	0.0518759
		0.076908	0.0772727	0.0321367		0.076908	0.0772727	0.0679319		0.0776256	0.0779817	0.0160421		0.0776256	0.0779817	0.000955031		0.0745613	0.0748899	0.0424393		0.0745603	0.0748899	0.0550876
		0.081432	0.0818182	0.0366667		0.081432	0.0818182	0.0735807		0.0821918	0.0825688	0.0193219		0.0821918	0.0825688	0.00154429		0.0789473	0.0792952	0.042573		0.0789462	0.0792952	0.058332
		0.085956	0.0863636	0.0413582		0.085956	0.0863636	0.0792479		0.086758	0.087156	0.0228218		0.086758	0.087156	0.00226997		0.0833332	0.0837004	0.0427766		0.0833321	0.0837004	0.0616149
		0.09048	0.0909091	0.0461995		0.09048	0.0909091	0.0849436		0.0913242	0.0917431	0.0265379		0.0913242	0.0917431	0.00312761		0.0877192	0.0881057	0.0430738		0.087718	0.0881057	0.0649079
		0.095004	0.0954545	0.0511812		0.095004	0.0954545	0.0906618		0.0958904	0.0963303	0.0304667		0.0958904	0.0963303	0.00410257		0.0921052	0.092511	0.0434765		0.0921039	0.092511	0.0681958
		0.099528	0.1	0.0562975		0.099528	0.1	0.0963819		0.100457	0.100917	0.0346041		0.100457	0.100917	0.00519316		0.0964911	0.0969163	0.0439849		0.0964898	0.0969163	0.0715001
		0.104052	0.104545	0.0615154		0.104052	0.104545	0.102092		0.105023	0.105505	0.038922		0.105023	0.105505	0.00639597		0.100877	0.101322	0.0445918		0.100876	0.101322	0.0748243
		0.108576	0.109091	0.0668297		0.108576	0.109091	0.107805		0.109589	0.110092	0.0433915		0.109589	0.110092	0.00771784		0.105263	0.105727	0.0453085		0.105262	0.105727	0.0781619
		0.1131	0.113636	0.0722541		0.1131	0.113636	0.113523		0.114155	0.114679	0.0480124		0.114155	0.114679	0.00916405		0.109649	0.110132	0.0461513		0.109647	0.110132	0.0815146
		0.117624	0.118182	0.0777657		0.117624	0.118182	0.11923		0.118721	0.119266	0.0527895		0.118721	0.119266	0.010721		0.114035	0.114537	0.0471019		0.114033	0.114537	0.0848845
		0.122148	0.122727	0.0833555		0.122148	0.122727	0.124927		0.123288	0.123853	0.0577015		0.123288	0.123853	0.0123736		0.118421	0.118943	0.0481717		0.118419	0.118943	0.088259
		0.126672	0.127273	0.08903		0.126672	0.127273	0.130612		0.127854	0.12844	0.0627433		0.127854	0.12844	0.0141259		0.122807	0.123348	0.0493675		0.122805	0.123348	0.0916411
		0.131196	0.131818	0.0947773		0.131196	0.131818	0.136282		0.13242	0.133028	0.0679091		0.13242	0.133028	0.0159754		0.127193	0.127753	0.0506872		0.127191	0.127753	0.0950374
		0.13572	0.136364	0.10059		0.13572	0.136364	0.141935		0.136986	0.137615	0.0731799		0.136986	0.137615	0.017916		0.131579	0.132159	0.0521359		0.131577	0.132159	0.098449
		0.140244	0.140909	0.106467		0.140244	0.140909	0.14757		0.141553	0.142202	0.0785433		0.141553	0.142202	0.0199482		0.135965	0.136564	0.0537214		0.135963	0.136564	0.101879
		0.144768	0.145455	0.112404		0.144768	0.145455	0.153186		0.146119	0.146789	0.0839965		0.146119	0.146789	0.0220714		0.140351	0.140969	0.055436		0.140349	0.140969	0.10533
		0.149292	0.15	0.118391		0.149292	0.15	0.15878		0.150685	0.151376	0.0895351		0.150685	0.151376	0.0242843		0.144737	0.145374	0.0572803		0.144735	0.145374	0.108802
		0.153816	0.154545	0.124429		0.153816	0.154545	0.164354		0.155251	0.155963	0.0951516		0.155251	0.155963	0.0265886		0.149123	0.14978	0.0592629		0.149121	0.14978	0.112292
		0.15834	0.159091	0.130517		0.15834	0.159091	0.169905		0.159817	0.16055	0.100838		0.159817	0.16055	0.0289831		0.153509	0.154185	0.0613733		0.153506	0.154185	0.115799
		0.162864	0.163636	0.136642		0.162864	0.163636	0.175435		0.164384	0.165138	0.106584		0.164384	0.165138	0.0314654		0.157895	0.15859	0.0636035		0.157892	0.15859	0.119329
		0.167388	0.168182	0.142798		0.167388	0.168182	0.180941		0.16895	0.169725	0.112385		0.16895	0.169725	0.0340347		0.162281	0.162996	0.065968		0.162278	0.162996	0.12289
		0.171912	0.172727	0.148981		0.171912	0.172727	0.186415		0.173516	0.174312	0.118235		0.173516	0.174312	0.0366914		0.166666	0.167401	0.0684824		0.166664	0.167401	0.126482
		0.176436	0.177273	0.155194		0.176436	0.177273	0.191865		0.178082	0.178899	0.124125		0.178082	0.178899	0.0394381		0.171052	0.171806	0.0711353		0.17105	0.171806	0.130102
		0.18096	0.181818	0.161431		0.18096	0.181818	0.197293		0.182648	0.183486	0.130055		0.182648	0.183486	0.0422744		0.175438	0.176211	0.0739149		0.175436	0.176211	0.133755
		0.185484	0.186364	0.167682		0.185484	0.186364	0.202696		0.187215	0.188073	0.136019		0.187215	0.188073	0.0451958		0.179824	0.180617	0.0768212		0.179822	0.180617	0.137443
		0.190008	0.190909	0.17394		0.190008	0.190909	0.208069		0.191781	0.192661	0.142009		0.191781	0.192661	0.0482001		0.18421	0.185022	0.0798558		0.184208	0.185022	0.141165
		0.194532	0.195455	0.180204		0.194532	0.195455	0.213418		0.196347	0.197248	0.148025		0.196347	0.197248	0.0512894		0.188596	0.189427	0.0830144		0.188594	0.189427	0.144924
		0.199056	0.2	0.186475		0.199056	0.2	0.218742		0.200913	0.201835	0.154063		0.200913	0.201835	0.0544652		0.192982	0.193833	0.0862939		0.19298	0.193833	0.148723
		0.20358	0.204545	0.192744		0.20358	0.204545	0.224036		0.205479	0.206422	0.16012		0.205479	0.206422	0.0577264		0.197368	0.198238	0.0897008		0.197365	0.198238	0.152565
		0.208104	0.209091	0.199005		0.208104	0.209091	0.229304		0.210046	0.211009	0.166191		0.210046	0.211009	0.0610725		0.201754	0.202643	0.0932329		0.201751	0.202643	0.156447
		0.212628	0.213636	0.205258		0.212628	0.213636	0.234549		0.214612	0.215596	0.172264		0.214612	0.215596	0.0644983		0.20614	0.207048	0.0968796		0.206137	0.207048	0.16037
		0.217152	0.218182	0.211498		0.217152	0.218182	0.239772		0.219178	0.220183	0.178334		0.219178	0.220183	0.0679999		0.210526	0.211454	0.100637		0.210523	0.211454	0.164342
		0.221676	0.222727	0.217717		0.221676	0.222727	0.244967		0.223744	0.224771	0.184404		0.223744	0.224771	0.0715792		0.214912	0.215859	0.104503		0.214909	0.215859	0.168363
		0.2262	0.227273	0.22391		0.2262	0.227273	0.250136		0.22831	0.229358	0.190472		0.22831	0.229358	0.0752397		0.219298	0.220264	0.108473		0.219295	0.220264	0.17243
		0.230724	0.231818	0.230075		0.230724	0.231818	0.255279		0.232877	0.233945	0.196529		0.232877	0.233945	0.0789801		0.223684	0.22467	0.112546		0.223681	0.22467	0.176549
		0.235248	0.236364	0.236209		0.235248	0.236364	0.260397		0.237443	0.238532	0.202569		0.237443	0.238532	0.0827939		0.22807	0.229075	0.116727		0.228067	0.229075	0.180721
		0.239772	0.240909	0.242308		0.239772	0.240909	0.265489		0.242009	0.243119	0.208592		0.242009	0.243119	0.0866822		0.232456	0.23348	0.121006		0.232453	0.23348	0.184947
		0.244296	0.245455	0.248364		0.244296	0.245455	0.270555		0.246575	0.247706	0.214598		0.246575	0.247706	0.0906432		0.236842	0.237885	0.12538		0.236839	0.237885	0.189227
		0.24882	0.25	0.254375		0.24882	0.25	0.275596		0.251142	0.252294	0.220574		0.251142	0.252294	0.0946692		0.241228	0.242291	0.129851		0.241225	0.242291	0.193567
		0.253344	0.254545	0.26034		0.253344	0.254545	0.280612		0.255708	0.256881	0.226516		0.255708	0.256881	0.0987618		0.245614	0.246696	0.134419		0.24561	0.246696	0.197965
		0.257868	0.259091	0.266253		0.257868	0.259091	0.285599		0.260274	0.261468	0.232426		0.260274	0.261468	0.102924		0.25	0.251101	0.13908		0.249996	0.251101	0.202424
		0.262392	0.263636	0.272111		0.262392	0.263636	0.290561		0.26484	0.266055	0.238296		0.26484	0.266055	0.10715		0.254386	0.255507	0.14383		0.254382	0.255507	0.206942
		0.266916	0.268182	0.277908		0.266916	0.268182	0.295494		0.269406	0.270642	0.244125		0.269406	0.270642	0.111437		0.258772	0.259912	0.14867		0.258768	0.259912	0.211522
		0.27144	0.272727	0.283642		0.27144	0.272727	0.300397		0.273973	0.275229	0.24991		0.273973	0.275229	0.115785		0.263158	0.264317	0.153606		0.263154	0.264317	0.216164
		0.275964	0.277273	0.289312		0.275964	0.277273	0.305271		0.278539	0.279817	0.255643		0.278539	0.279817	0.12019		0.267544	0.268722	0.158642		0.26754	0.268722	0.220869
		0.280488	0.281818	0.294913		0.280488	0.281818	0.310111		0.283105	0.284404	0.261323		0.283105	0.284404	0.12465		0.27193	0.273128	0.163779		0.271926	0.273128	0.22564
		0.285012	0.286364	0.300441		0.285012	0.286364	0.314918		0.287671	0.288991	0.26695		0.287671	0.288991	0.12916		0.276315	0.277533	0.169016		0.276312	0.277533	0.230479
		0.289536	0.290909	0.305891		0.289536	0.290909	0.319689		0.292237	0.293578	0.272518		0.292237	0.293578	0.133722		0.280701	0.281938	0.174353		0.280698	0.281938	0.235384
		0.29406	0.295455	0.31126		0.29406	0.295455	0.324419		0.296804	0.298165	0.278024		0.296804	0.298165	0.138334		0.285087	0.286344	0.179789		0.285083	0.286344	0.240351
		0.298584	0.3	0.316546		0.298584	0.3	0.32911		0.30137	0.302752	0.283465		0.30137	0.302752	0.142993		0.289473	0.290749	0.185331		0.289469	0.290749	0.245385
		0.303108	0.304545	0.321744		0.303108	0.304545	0.33376		0.305936	0.307339	0.288839		0.305936	0.307339	0.147702		0.293859	0.295154	0.190985		0.293855	0.295154	0.250483
		0.307632	0.309091	0.326851		0.307632	0.309091	0.338367		0.310502	0.311927	0.294152		0.310502	0.311927	0.152456		0.298245	0.299559	0.196746		0.298241	0.299559	0.255642
		0.312156	0.313636	0.331868		0.312156	0.313636	0.342928		0.315068	0.316514	0.299401		0.315068	0.316514	0.157255		0.302631	0.303965	0.202621		0.302627	0.303965	0.260868
		0.31668	0.318182	0.336789		0.31668	0.318182	0.347444		0.319635	0.321101	0.304586		0.319635	0.321101	0.162099		0.307017	0.30837	0.208613		0.307013	0.30837	0.266157
		0.321204	0.322727	0.341614		0.321204	0.322727	0.351912		0.324201	0.325688	0.309706		0.324201	0.325688	0.166983		0.311403	0.312775	0.214717		0.311399	0.312775	0.271504
		0.325728	0.327273	0.346342		0.325728	0.327273	0.356327		0.328767	0.330275	0.314765		0.328767	0.330275	0.171906		0.315789	0.317181	0.220931		0.315785	0.317181	0.276909
		0.330252	0.331818	0.350975		0.330252	0.331818	0.360693		0.333333	0.334862	0.319762		0.333333	0.334862	0.176868		0.320175	0.321586	0.227259		0.320171	0.321586	0.282369
		0.334776	0.336364	0.355513		0.334776	0.336364	0.365008		0.3379	0.33945	0.324697		0.3379	0.33945	0.181874		0.324561	0.325991	0.233702		0.324557	0.325991	0.287879
		0.3393	0.340909	0.359955		0.3393	0.340909	0.369272		0.342466	0.344037	0.329569		0.342466	0.344037	0.186919		0.328947	0.330396	0.240261		0.328943	0.330396	0.293438
		0.343824	0.345455	0.364299		0.343824	0.345455	0.37348		0.347032	0.348624	0.334381		0.347032	0.348624	0.192		0.333333	0.334802	0.246933		0.333328	0.334802	0.299049
		0.348348	0.35	0.368549		0.348348	0.35	0.37763		0.351598	0.353211	0.339142		0.351598	0.353211	0.197118		0.337719	0.339207	0.25372		0.337714	0.339207	0.304703
		0.352872	0.354545	0.37271		0.352872	0.354545	0.381728		0.356164	0.357798	0.343856		0.356164	0.357798	0.202272		0.342105	0.343612	0.260618		0.3421	0.343612	0.310395
		0.357396	0.359091	0.376787		0.357396	0.359091	0.385771		0.360731	0.362385	0.348522		0.360731	0.362385	0.207463		0.346491	0.348018	0.26762		0.346486	0.348018	0.316124
		0.36192	0.363636	0.380781		0.36192	0.363636	0.389759		0.365297	0.366972	0.353142		0.365297	0.366972	0.212689		0.350877	0.352423	0.274721		0.350872	0.352423	0.321885
		0.366444	0.368182	0.384698		0.366444	0.368182	0.393699		0.369863	0.37156	0.357719		0.369863	0.37156	0.217949		0.355263	0.356828	0.281921		0.355258	0.356828	0.327676
		0.370968	0.372727	0.388546		0.370968	0.372727	0.39759		0.374429	0.376147	0.36226		0.374429	0.376147	0.223249		0.359649	0.361233	0.289214		0.359644	0.361233	0.333494
		0.375492	0.377273	0.392327		0.375492	0.377273	0.401431		0.378995	0.380734	0.366769		0.378995	0.380734	0.228591		0.364035	0.365639	0.296596		0.36403	0.365639	0.339334
		0.380016	0.381818	0.396046		0.380016	0.381818	0.405223		0.383562	0.385321	0.371245		0.383562	0.385321	0.23397		0.368421	0.370044	0.304064		0.368416	0.370044	0.345193
		0.38454	0.386364	0.399708		0.38454	0.386364	0.408968		0.388128	0.389908	0.375692		0.388128	0.389908	0.239386		0.372807	0.374449	0.31161		0.372802	0.374449	0.351066
		0.389064	0.390909	0.403316		0.389064	0.390909	0.412668		0.392694	0.394495	0.380113		0.392694	0.394495	0.244844		0.377193	0.378855	0.319227		0.377187	0.378855	0.35695
		0.393588	0.395455	0.406883		0.393588	0.395455	0.416326		0.39726	0.399083	0.384513		0.39726	0.399083	0.250344		0.381579	0.38326	0.326906		0.381573	0.38326	0.362845
		0.398112	0.4	0.410415		0.398112	0.4	0.419943		0.401826	0.40367	0.388901		0.401826	0.40367	0.255888		0.385964	0.387665	0.334636		0.385959	0.387665	0.368745
		0.402636	0.404545	0.413915		0.402636	0.404545	0.423523		0.406393	0.408257	0.393277		0.406393	0.408257	0.261476		0.39035	0.39207	0.342412		0.390345	0.39207	0.374646
		0.40716	0.409091	0.41739		0.40716	0.409091	0.427068		0.410959	0.412844	0.397644		0.410959	0.412844	0.267111		0.394736	0.396476	0.350229		0.394731	0.396476	0.38055
		0.411684	0.413636	0.420842		0.411684	0.413636	0.430582		0.415525	0.417431	0.402005		0.415525	0.417431	0.27279		0.399122	0.400881	0.358082		0.399117	0.400881	0.386454
		0.416208	0.418182	0.424278		0.416208	0.418182	0.434066		0.420091	0.422018	0.406365		0.420091	0.422018	0.278518		0.403508	0.405286	0.365969		0.403503	0.405286	0.392355
		0.420732	0.422727	0.427703		0.420732	0.422727	0.43752		0.424658	0.426606	0.410729		0.424658	0.426606	0.284301		0.407894	0.409692	0.373876		0.407889	0.409692	0.398254
		0.425256	0.427273	0.431119		0.425256	0.427273	0.440951		0.429224	0.431193	0.415097		0.429224	0.431193	0.290133		0.41228	0.414097	0.381799		0.412275	0.414097	0.40415
		0.42978	0.431818	0.43453		0.42978	0.431818	0.444361		0.43379	0.43578	0.419474		0.43379	0.43578	0.296014		0.416666	0.418502	0.389733		0.41666	0.418502	0.410041
		0.434304	0.436364	0.437938		0.434304	0.436364	0.447752		0.438356	0.440367	0.423863		0.438356	0.440367	0.301949		0.421052	0.422907	0.397677		0.421046	0.422907	0.415931
		0.438828	0.440909	0.441346		0.438828	0.440909	0.451129		0.442922	0.444954	0.428267		0.442922	0.444954	0.307934		0.425438	0.427313	0.405628		0.425432	0.427313	0.421825
		0.443352	0.445455	0.444755		0.443352	0.445455	0.454492		0.447489	0.449541	0.432692		0.447489	0.449541	0.313975		0.429824	0.431718	0.413584		0.429818	0.431718	0.42772
		0.447876	0.45	0.448169		0.447876	0.45	0.457846		0.452055	0.454128	0.437142		0.452055	0.454128	0.320077		0.43421	0.436123	0.421545		0.434204	0.436123	0.433616
		0.4524	0.454545	0.451588		0.4524	0.454545	0.461194		0.456621	0.458716	0.441621		0.456621	0.458716	0.326236		0.438596	0.440529	0.429501		0.43859	0.440529	0.439514
		0.456924	0.459091	0.455014		0.456924	0.459091	0.464538		0.461187	0.463303	0.446128		0.461187	0.463303	0.332451		0.442982	0.444934	0.437449		0.442976	0.444934	0.445417
		0.461448	0.463636	0.458445		0.461448	0.463636	0.467877		0.465753	0.46789	0.450667		0.465753	0.46789	0.338719		0.447368	0.449339	0.445392		0.447362	0.449339	0.451323
		0.465972	0.468182	0.461882		0.465972	0.468182	0.471218		0.47032	0.472477	0.455244		0.47032	0.472477	0.345041		0.451754	0.453744	0.453324		0.451748	0.453744	0.457233
		0.470496	0.472727	0.465327		0.470496	0.472727	0.474565		0.474886	0.477064	0.459859		0.474886	0.477064	0.351418		0.45614	0.45815	0.461246		0.456134	0.45815	0.463147
		0.47502	0.477273	0.46878		0.47502	0.477273	0.477918		0.479452	0.481651	0.464513		0.479452	0.481651	0.357848		0.460526	0.462555	0.469159		0.46052	0.462555	0.469065
		0.479544	0.481818	0.47224		0.479544	0.481818	0.481281		0.484018	0.486239	0.469211		0.484018	0.486239	0.364328		0.464912	0.46696	0.477062		0.464905	0.46696	0.474987
		0.484068	0.486364	0.475709		0.484068	0.486364	0.484656		0.488584	0.490826	0.473957		0.488584	0.490826	0.370858		0.469298	0.471366	0.484953		0.469291	0.471366	0.480916
		0.488592	0.490909	0.479188		0.488592	0.490909	0.488044		0.493151	0.495413	0.478753		0.493151	0.495413	0.377437		0.473684	0.475771	0.492831		0.473677	0.475771	0.486852
		0.493116	0.495455	0.482672		0.493116	0.495455	0.491447		0.497717	0.5	0.483599		0.497717	0.5	0.384062		0.47807	0.480176	0.500694		0.478063	0.480176	0.492791
		0.49764	0.5	0.486164		0.49764	0.5	0.494868		0.502283	0.504587	0.488494		0.502283	0.504587	0.39073		0.482456	0.484581	0.508541		0.482449	0.484581	0.498731
		0.502164	0.504545	0.48966		0.502164	0.504545	0.498306		0.506849	0.509174	0.493438		0.506849	0.509174	0.397442		0.486842	0.488987	0.516376		0.486835	0.488987	0.504675
		0.506688	0.509091	0.493163		0.506688	0.509091	0.501765		0.511416	0.513761	0.49843		0.511416	0.513761	0.404195		0.491228	0.493392	0.524193		0.491221	0.493392	0.510621
		0.511212	0.513636	0.496673		0.511212	0.513636	0.505245		0.515982	0.518349	0.503471		0.515982	0.518349	0.410987		0.495613	0.497797	0.531991		0.495607	0.497797	0.516565
		0.515736	0.518182	0.500192		0.515736	0.518182	0.508748		0.520548	0.522936	0.508558		0.520548	0.522936	0.417815		0.499999	0.502203	0.53977		0.499993	0.502203	0.522504
		0.52026	0.522727	0.503722		0.52026	0.522727	0.512273		0.525114	0.527523	0.513692		0.525114	0.527523	0.424679		0.504385	0.506608	0.547521		0.504378	0.506608	0.528439
		0.524784	0.527273	0.507262		0.524784	0.527273	0.515819		0.52968	0.53211	0.518873		0.52968	0.53211	0.431579		0.508771	0.511013	0.55525		0.508764	0.511013	0.53437
		0.529308	0.531818	0.51081		0.529308	0.531818	0.519389		0.534247	0.536697	0.524096		0.534247	0.536697	0.438513		0.513157	0.515419	0.562958		0.51315	0.515419	0.540295
		0.533832	0.536364	0.514373		0.533832	0.536364	0.522987		0.538813	0.541284	0.529353		0.538813	0.541284	0.445479		0.517543	0.519824	0.570629		0.517536	0.519824	0.546211
		0.538356	0.540909	0.51795		0.538356	0.540909	0.526609		0.543379	0.545872	0.534647		0.543379	0.545872	0.452474		0.521929	0.524229	0.578263		0.521922	0.524229	0.552116
		0.54288	0.545455	0.521538		0.54288	0.545455	0.530253		0.547945	0.550459	0.539978		0.547945	0.550459	0.459491		0.526315	0.528634	0.585863		0.526308	0.528634	0.558013
		0.547404	0.55	0.525142		0.547404	0.55	0.533919		0.552511	0.555046	0.545342		0.552511	0.555046	0.466535		0.530701	0.53304	0.593429		0.530694	0.53304	0.563899
		0.551928	0.554545	0.528763		0.551928	0.554545	0.537607		0.557078	0.559633	0.550737		0.557078	0.559633	0.473606		0.535087	0.537445	0.600961		0.53508	0.537445	0.569773
		0.556452	0.559091	0.532404		0.556452	0.559091	0.541315		0.561644	0.56422	0.556155		0.561644	0.56422	0.480698		0.539473	0.54185	0.608456		0.539466	0.54185	0.575629
		0.560976	0.563636	0.536063		0.560976	0.563636	0.545047		0.56621	0.568807	0.561594		0.56621	0.568807	0.487809		0.543859	0.546256	0.615918		0.543852	0.546256	0.581468
		0.5655	0.568182	0.539743		0.5655	0.568182	0.548802		0.570776	0.573394	0.567049		0.570776	0.573394	0.494938		0.548245	0.550661	0.623345		0.548238	0.550661	0.587288
		0.570024	0.572727	0.543447		0.570024	0.572727	0.552575		0.575342	0.577982	0.572521		0.575342	0.577982	0.502081		0.552631	0.555066	0.630735		0.552623	0.555066	0.593086
		0.574548	0.577273	0.547174		0.574548	0.577273	0.556369		0.579909	0.582569	0.578005		0.579909	0.582569	0.509239		0.557017	0.559471	0.638087		0.557009	0.559471	0.598863
		0.579072	0.581818	0.550926		0.579072	0.581818	0.560185		0.584475	0.587156	0.583502		0.584475	0.587156	0.516408		0.561403	0.563877	0.645398		0.561395	0.563877	0.604616
		0.583596	0.586364	0.554707		0.583596	0.586364	0.564022		0.589041	0.591743	0.589008		0.589041	0.591743	0.523582		0.565789	0.568282	0.652672		0.565781	0.568282	0.610344
		0.58812	0.590909	0.55852		0.58812	0.590909	0.56788		0.593607	0.59633	0.594519		0.593607	0.59633	0.530761		0.570175	0.572687	0.659912		0.570167	0.572687	0.616045
		0.592644	0.595455	0.562365		0.592644	0.595455	0.57176		0.598174	0.600917	0.60004		0.598174	0.600917	0.537944		0.574561	0.577093	0.667118		0.574553	0.577093	0.621715
		0.597168	0.6	0.566243		0.597168	0.6	0.575659		0.60274	0.605505	0.605568		0.60274	0.605505	0.545124		0.578947	0.581498	0.674291		0.578939	0.581498	0.627358
		0.601692	0.604545	0.570157		0.601692	0.604545	0.579576		0.607306	0.610092	0.611102		0.607306	0.610092	0.552296		0.583333	0.585903	0.681426		0.583325	0.585903	0.632972
		0.606216	0.609091	0.57411		0.606216	0.609091	0.583515		0.611872	0.614679	0.616644		0.611872	0.614679	0.559455		0.587719	0.590308	0.688526		0.587711	0.590308	0.638556
		0.61074	0.613636	0.578106		0.61074	0.613636	0.587477		0.616438	0.619266	0.622191		0.616438	0.619266	0.566601		0.592105	0.594714	0.695594		0.592097	0.594714	0.64411
		0.615264	0.618182	0.582144		0.615264	0.618182	0.591462		0.621005	0.623853	0.627743		0.621005	0.623853	0.57373		0.596491	0.599119	0.702634		0.596482	0.599119	0.649631
		0.619788	0.622727	0.586225		0.619788	0.622727	0.595471		0.625571	0.62844	0.633302		0.625571	0.62844	0.580835		0.600877	0.603524	0.709648		0.600868	0.603524	0.655119
		0.624312	0.627273	0.590352		0.624312	0.627273	0.599504		0.630137	0.633028	0.638866		0.630137	0.633028	0.587913		0.605262	0.60793	0.716629		0.605254	0.60793	0.660577
		0.628836	0.631818	0.594522		0.628836	0.631818	0.603561		0.634703	0.637615	0.644437		0.634703	0.637615	0.594964		0.609648	0.612335	0.723578		0.60964	0.612335	0.666003
		0.63336	0.636364	0.59874		0.63336	0.636364	0.607645		0.639269	0.642202	0.650017		0.639269	0.642202	0.601988		0.614034	0.61674	0.7305		0.614026	0.61674	0.671399
		0.637884	0.640909	0.603008		0.637884	0.640909	0.611758		0.643836	0.646789	0.655608		0.643836	0.646789	0.608977		0.61842	0.621145	0.737389		0.618412	0.621145	0.676762
		0.642408	0.645455	0.607325		0.642408	0.645455	0.615901		0.648402	0.651376	0.661209		0.648402	0.651376	0.615927		0.622806	0.625551	0.744243		0.622798	0.625551	0.68209
		0.646932	0.65	0.611694		0.646932	0.65	0.620077		0.652968	0.655963	0.666821		0.652968	0.655963	0.622838		0.627192	0.629956	0.751065		0.627184	0.629956	0.687388
		0.651456	0.654545	0.616117		0.651456	0.654545	0.624287		0.657534	0.66055	0.672441		0.657534	0.66055	0.629709		0.631578	0.634361	0.757852		0.63157	0.634361	0.692658
		0.65598	0.659091	0.620589		0.65598	0.659091	0.62853		0.6621	0.665138	0.678067		0.6621	0.665138	0.636538		0.635964	0.638767	0.764599		0.635956	0.638767	0.697894
		0.660504	0.663636	0.62511		0.660504	0.663636	0.632807		0.666667	0.669725	0.683704		0.666667	0.669725	0.643322		0.64035	0.643172	0.771301		0.640341	0.643172	0.703095
		0.665028	0.668182	0.629678		0.665028	0.668182	0.637117		0.671233	0.674312	0.689352		0.671233	0.674312	0.650062		0.644736	0.647577	0.777967		0.644727	0.647577	0.708269
		0.669552	0.672727	0.634294		0.669552	0.672727	0.641464		0.675799	0.678899	0.695006		0.675799	0.678899	0.656757		0.649122	0.651982	0.784589		0.649113	0.651982	0.713414
		0.674076	0.677273	0.638957		0.674076	0.677273	0.645847		0.680365	0.683486	0.700665		0.680365	0.683486	0.663403		0.653508	0.656388	0.791153		0.653499	0.656388	0.718526
		0.6786	0.681818	0.643661		0.6786	0.681818	0.650269		0.684932	0.688073	0.706329		0.684932	0.688073	0.67		0.657894	0.660793	0.79766		0.657885	0.660793	0.723614
		0.683124	0.686364	0.648409		0.683124	0.686364	0.654729		0.689498	0.692661	0.712		0.689498	0.692661	0.676548		0.66228	0.665198	0.804115		0.662271	0.665198	0.728682
		0.687648	0.690909	0.653198		0.687648	0.690909	0.65923		0.694064	0.697248	0.717678		0.694064	0.697248	0.683047		0.666666	0.669604	0.810505		0.666657	0.669604	0.733722
		0.692172	0.695455	0.658023		0.692172	0.695455	0.663768		0.69863	0.701835	0.723357		0.69863	0.701835	0.689499		0.671052	0.674009	0.816829		0.671043	0.674009	0.738728
		0.696696	0.7	0.662884		0.696696	0.7	0.668344		0.703196	0.706422	0.729034		0.703196	0.706422	0.695904		0.675438	0.678414	0.823082		0.675429	0.678414	0.743704
		0.70122	0.704545	0.667775		0.70122	0.704545	0.672956		0.707763	0.711009	0.73471		0.707763	0.711009	0.702262		0.679824	0.682819	0.829267		0.679814	0.682819	0.748656
		0.705744	0.709091	0.67269		0.705744	0.709091	0.677604		0.712329	0.715596	0.740383		0.712329	0.715596	0.708571		0.68421	0.687225	0.835384		0.6842	0.687225	0.753581
		0.710268	0.713636	0.677626		0.710268	0.713636	0.682291		0.716895	0.720183	0.746045		0.716895	0.720183	0.714824		0.688596	0.69163	0.841422		0.688586	0.69163	0.758476
		0.714792	0.718182	0.682582		0.714792	0.718182	0.687015		0.721461	0.724771	0.751698		0.721461	0.724771	0.721021		0.692982	0.696035	0.847375		0.692972	0.696035	0.763344
		0.719316	0.722727	0.687554		0.719316	0.722727	0.691771		0.726027	0.729358	0.75734		0.726027	0.729358	0.727166		0.697368	0.700441	0.85325		0.697358	0.700441	0.768182
		0.72384	0.727273	0.692535		0.72384	0.727273	0.696565		0.730594	0.733945	0.762967		0.730594	0.733945	0.733264		0.701754	0.704846	0.859044		0.701744	0.704846	0.772991
		0.728364	0.731818	0.697521		0.728364	0.731818	0.701396		0.73516	0.738532	0.768576		0.73516	0.738532	0.739313		0.70614	0.709251	0.86475		0.70613	0.709251	0.777771
		0.732888	0.736364	0.70251		0.732888	0.736364	0.706261		0.739726	0.743119	0.774162		0.739726	0.743119	0.745314		0.710526	0.713656	0.870369		0.710516	0.713656	0.78252
		0.737412	0.740909	0.7075		0.737412	0.740909	0.71116		0.744292	0.747706	0.779721		0.744292	0.747706	0.751262		0.714911	0.718062	0.875897		0.714902	0.718062	0.787238
		0.741936	0.745455	0.712488		0.741936	0.745455	0.716094		0.748858	0.752294	0.785251		0.748858	0.752294	0.757154		0.719297	0.722467	0.881342		0.719288	0.722467	0.791931
		0.74646	0.75	0.717468		0.74646	0.75	0.721058		0.753425	0.756881	0.79075		0.753425	0.756881	0.762997		0.723683	0.726872	0.886702		0.723673	0.726872	0.796593
		0.750984	0.754545	0.722435		0.750984	0.754545	0.726053		0.757991	0.761468	0.796213		0.757991	0.761468	0.768795		0.728069	0.731278	0.891967		0.728059	0.731278	0.801223
		0.755508	0.759091	0.727387		0.755508	0.759091	0.731081		0.762557	0.766055	0.801636		0.762557	0.766055	0.774542		0.732455	0.735683	0.897139		0.732445	0.735683	0.805824
		0.760032	0.763636	0.732324		0.760032	0.763636	0.736143		0.767123	0.770642	0.807015		0.767123	0.770642	0.780238		0.736841	0.740088	0.90222		0.736831	0.740088	0.810391
		0.764556	0.768182	0.737244		0.764556	0.768182	0.741238		0.771689	0.775229	0.812352		0.771689	0.775229	0.785879		0.741227	0.744493	0.907212		0.741217	0.744493	0.814926
		0.76908	0.772727	0.742141		0.76908	0.772727	0.746364		0.776256	0.779817	0.817641		0.776256	0.779817	0.791471		0.745613	0.748899	0.91211		0.745603	0.748899	0.819433
		0.773604	0.777273	0.747014		0.773604	0.777273	0.751524		0.780822	0.784404	0.822886		0.780822	0.784404	0.797024		0.749999	0.753304	0.91691		0.749989	0.753304	0.823912
		0.778128	0.781818	0.751864		0.778128	0.781818	0.756713		0.785388	0.788991	0.828085		0.785388	0.788991	0.802539		0.754385	0.757709	0.921614		0.754375	0.757709	0.828365
		0.782652	0.786364	0.756683		0.782652	0.786364	0.761929		0.789954	0.793578	0.833233		0.789954	0.793578	0.808018		0.758771	0.762115	0.926217		0.758761	0.762115	0.832789
		0.787176	0.790909	0.761475		0.787176	0.790909	0.767175		0.794521	0.798165	0.838328		0.794521	0.798165	0.813456		0.763157	0.76652	0.93071		0.763147	0.76652	0.837187
		0.7917	0.795455	0.766245		0.7917	0.795455	0.772448		0.799087	0.802752	0.843374		0.799087	0.802752	0.818855		0.767543	0.770925	0.935098		0.767532	0.770925	0.841553
		0.796224	0.8	0.77099		0.796224	0.8	0.777752		0.803653	0.807339	0.848368		0.803653	0.807339	0.824222		0.771929	0.77533	0.939377		0.771918	0.77533	0.845895
		0.800748	0.804545	0.775712		0.800748	0.804545	0.78309		0.808219	0.811927	0.85331		0.808219	0.811927	0.829562		0.776315	0.779736	0.94354		0.776304	0.779736	0.850213
		0.805272	0.809091	0.780412		0.805272	0.809091	0.788454		0.812785	0.816514	0.858203		0.812785	0.816514	0.834886		0.780701	0.784141	0.947587		0.78069	0.784141	0.854505
		0.809796	0.813636	0.785085		0.809796	0.813636	0.793841		0.817352	0.821101	0.863048		0.817352	0.821101	0.840191		0.785087	0.788546	0.95151		0.785076	0.788546	0.858776
		0.81432	0.818182	0.789738		0.81432	0.818182	0.799255		0.821918	0.825688	0.867848		0.821918	0.825688	0.845472		0.789473	0.792952	0.955304		0.789462	0.792952	0.863019
		0.818844	0.822727	0.794371		0.818844	0.822727	0.804692		0.826484	0.830275	0.872608		0.826484	0.830275	0.850735		0.793859	0.797357	0.958973		0.793848	0.797357	0.867239
		0.823368	0.827273	0.798988		0.823368	0.827273	0.81015		0.83105	0.834862	0.877333		0.83105	0.834862	0.855991		0.798245	0.801762	0.962513		0.798234	0.801762	0.871441
		0.827892	0.831818	0.803591		0.827892	0.831818	0.815634		0.835616	0.83945	0.88202		0.835616	0.83945	0.861249		0.802631	0.806167	0.96592		0.80262	0.806167	0.875621
		0.832416	0.836364	0.808186		0.832416	0.836364	0.82114		0.840183	0.844037	0.88667		0.840183	0.844037	0.86651		0.807017	0.810573	0.969179		0.807006	0.810573	0.879776
		0.83694	0.840909	0.812771		0.83694	0.840909	0.826659		0.844749	0.848624	0.891295		0.844749	0.848624	0.871776		0.811403	0.814978	0.972284		0.811392	0.814978	0.883907
		0.841464	0.845455	0.817353		0.841464	0.845455	0.832195		0.849315	0.853211	0.895891		0.849315	0.853211	0.877033		0.815789	0.819383	0.975229		0.815777	0.819383	0.888021
		0.845988	0.85	0.821946		0.845988	0.85	0.837753		0.853881	0.857798	0.900453		0.853881	0.857798	0.882281		0.820175	0.823789	0.978018		0.820163	0.823789	0.892119
		0.850512	0.854545	0.826549		0.850512	0.854545	0.843327		0.858447	0.862385	0.904994		0.858447	0.862385	0.887534		0.82456	0.828194	0.980652		0.824549	0.828194	0.896198
		0.855036	0.859091	0.831151		0.855036	0.859091	0.848911		0.863014	0.866972	0.909508		0.863014	0.866972	0.892802		0.828946	0.832599	0.983127		0.828935	0.832599	0.900254
		0.85956	0.863636	0.835763		0.85956	0.863636	0.854495		0.86758	0.87156	0.913997		0.86758	0.87156	0.89809		0.833332	0.837004	0.985445		0.833321	0.837004	0.904289
		0.864084	0.868182	0.840399		0.864084	0.868182	0.860084		0.872146	0.876147	0.918463		0.872146	0.876147	0.903386		0.837718	0.84141	0.987597		0.837707	0.84141	0.908307
		0.868608	0.872727	0.845059		0.868608	0.872727	0.865683		0.876712	0.880734	0.922918		0.876712	0.880734	0.908694		0.842104	0.845815	0.989574		0.842093	0.845815	0.912312
		0.873132	0.877273	0.849737		0.873132	0.877273	0.871282		0.881279	0.885321	0.927359		0.881279	0.885321	0.914005		0.84649	0.85022	0.991366		0.846479	0.85022	0.916302
		0.877656	0.881818	0.854446		0.877656	0.881818	0.876875		0.885845	0.889908	0.931781		0.885845	0.889908	0.919291		0.850876	0.854626	0.992976		0.850865	0.854626	0.920266
		0.88218	0.886364	0.859192		0.88218	0.886364	0.882464		0.890411	0.894495	0.936178		0.890411	0.894495	0.924548		0.855262	0.859031	0.994407		0.855251	0.859031	0.924201
		0.886704	0.890909	0.863979		0.886704	0.890909	0.888045		0.894977	0.899083	0.940542		0.894977	0.899083	0.929797		0.859648	0.863436	0.99566		0.859636	0.863436	0.928108
		0.891228	0.895455	0.868816		0.891228	0.895455	0.893615		0.899543	0.90367	0.944861		0.899543	0.90367	0.935043		0.864034	0.867841	0.996747		0.864022	0.867841	0.931991
		0.895752	0.9	0.873697		0.895752	0.9	0.899159		0.90411	0.908257	0.94913		0.90411	0.908257	0.940257		0.86842	0.872247	0.99766		0.868408	0.872247	0.935844
		0.900276	0.904545	0.878625		0.900276	0.904545	0.90469		0.908676	0.912844	0.953346		0.908676	0.912844	0.945423		0.872806	0.876652	0.998412		0.872794	0.876652	0.939667
		0.9048	0.909091	0.883598		0.9048	0.909091	0.910209		0.913242	0.917431	0.957513		0.913242	0.917431	0.950531		0.877192	0.881057	0.999013		0.87718	0.881057	0.943468
		0.909324	0.913636	0.888631		0.909324	0.913636	0.9157		0.917808	0.922018	0.961617		0.917808	0.922018	0.955551		0.881578	0.885463	0.999464		0.881566	0.885463	0.947225
		0.913848	0.918182	0.893732		0.913848	0.918182	0.921162		0.922374	0.926606	0.965648		0.922374	0.926606	0.960439		0.885964	0.889868	0.999771		0.885952	0.889868	0.95092
		0.918372	0.922727	0.898898		0.918372	0.922727	0.926591		0.926941	0.931193	0.969614		0.926941	0.931193	0.965194		0.89035	0.894273	0.999943		0.890338	0.894273	0.954555
		0.922896	0.927273	0.904115		0.922896	0.927273	0.931985		0.931507	0.93578	0.97344		0.931507	0.93578	0.969817		0.894736	0.898678	1		0.894724	0.898678	0.958129
		0.92742	0.931818	0.909401		0.92742	0.931818	0.93733		0.936073	0.940367	0.977112		0.936073	0.940367	0.974314		0.899122	0.903084	1		0.89911	0.903084	0.961651
		0.931944	0.936364	0.914773		0.931944	0.936364	0.942637		0.940639	0.944954	0.980641		0.940639	0.944954	0.978648		0.903508	0.907489	1		0.903495	0.907489	0.9651
		0.936468	0.940909	0.920214		0.936468	0.940909	0.9479		0.945205	0.949541	0.984031		0.945205	0.949541	0.982848		0.907894	0.911894	1		0.907881	0.911894	0.96846
		0.940992	0.945455	0.925727		0.940992	0.945455	0.953089		0.949772	0.954128	0.987223		0.949772	0.954128	0.986801		0.91228	0.9163	1		0.912267	0.9163	0.971731
		0.945516	0.95	0.931315		0.945516	0.95	0.958189		0.954338	0.958716	0.990153		0.954338	0.958716	0.990422		0.916666	0.920705	1		0.916653	0.920705	0.974869
		0.95004	0.954545	0.936971		0.95004	0.954545	0.963164		0.958904	0.963303	0.992843		0.958904	0.963303	0.993569		0.921052	0.92511	1		0.921039	0.92511	0.977854
		0.954564	0.959091	0.942752		0.954564	0.959091	0.96806		0.96347	0.96789	0.995244		0.96347	0.96789	0.996176		0.925438	0.929515	1		0.925425	0.929515	0.980682
		0.959088	0.963636	0.948662		0.959088	0.963636	0.972889		0.968037	0.972477	0.997241		0.968037	0.972477	0.998314		0.929824	0.933921	1		0.929811	0.933921	0.983328
		0.963612	0.968182	0.954594		0.963612	0.968182	0.977523		0.972603	0.977064	0.99876		0.972603	0.977064	0.99962		0.934209	0.938326	1		0.934197	0.938326	0.985775
		0.968136	0.972727	0.960559		0.968136	0.972727	0.981992		0.977169	0.981651	0.9997		0.977169	0.981651	1		0.938595	0.942731	1		0.938583	0.942731	0.987983
		0.97266	0.977273	0.966701		0.97266	0.977273	0.986269		0.981735	0.986239	1		0.981735	0.986239	1		0.942981	0.947137	1		0.942968	0.947137	0.989929
		0.977184	0.981818	0.972947		0.977184	0.981818	0.990222		0.986301	0.990826	1		0.986301	0.990826	1		0.947367	0.951542	1		0.947354	0.951542	0.991592
		0.981708	0.986364	0.979255		0.981708	0.986364	0.993796		0.990868	0.995413	1		0.990868	0.995413	1		0.951753	0.955947	1		0.95174	0.955947	0.992956
		0.986232	0.990909	0.985963		0.986232	0.990909	0.996822		0.995434	1	1		0.995434	1	1		0.956139	0.960352	1		0.956126	0.960352	0.993941
		0.990756	0.995455	0.99306		0.990756	0.995455	0.999083		1	0.995455	0.999083						0.960525	0.964758	1		0.960512	0.964758	0.99456
		0.99528	1	1		0.99528	1	1		1.00457	1	1						0.964911	0.969163	1		0.964898	0.969163	0.994995
																		0.969297	0.973568	1		0.969284	0.973568	0.995392
																		0.973683	0.977974	1		0.97367	0.977974	0.995861
																		0.978069	0.982379	1		0.978056	0.982379	0.996425
																		0.982455	0.986784	1		0.982442	0.986784	0.997161
																		0.986841	0.991189	1		0.986827	0.991189	0.998154
																		0.991227	0.995595	1		0.991213	0.995595	0.999358
																		0.995613	1	1		0.995599	1	1

## Sheet: Supp. Fig. 5b
	LAP2 alpha RNAi				LAP2 alpha RNAi				MAN1 RNAi				MAN1 RNAi				LMN B1 RNAi				LMN B1 RNAi
	Nucleus	EMD			Nucleus	NS1			Nucleus	EMD			Nucleus	NS1			Nucleus	EMD			Nucleus	NS1
0	0	0		0	0	0		0	0	0		0	0	0		0	0	0		0	0	0
0.003937	0.00395257	0.0522412		0.003937	0.00395257	0.0579293		0.00423729	0.00425532	0.255515		0.00423729	0.00425532	0.130916		0.005235	0.00526316	0.0843725		0.005235	0.00526316	0.0259859
0.007874	0.00790514	0.0798558		0.007874	0.00790514	0.0885802		0.00847458	0.00851064	0.321949		0.00847458	0.00851064	0.166082		0.01047	0.0105263	0.129996		0.01047	0.0105263	0.0421353
0.011811	0.0118577	0.0998323		0.011811	0.0118577	0.11062		0.0127119	0.012766	0.360871		0.0127119	0.012766	0.18758		0.015705	0.0157895	0.162565		0.015705	0.0157895	0.0550219
0.015748	0.0158103	0.11571		0.015748	0.0158103	0.128147		0.0169492	0.0170213	0.389		0.0169492	0.0170213	0.20382		0.02094	0.0210526	0.188288		0.02094	0.0210526	0.0656501
0.019685	0.0197628	0.129087		0.019685	0.0197628	0.142844		0.0211864	0.0212766	0.41104		0.0211864	0.0212766	0.216784		0.026175	0.0263158	0.210133		0.026175	0.0263158	0.0750706
0.023622	0.0237154	0.140899		0.023622	0.0237154	0.155612		0.0254237	0.0255319	0.428979		0.0254237	0.0255319	0.227577		0.03141	0.0315789	0.229241		0.03141	0.0315789	0.0837478
0.027559	0.027668	0.151777		0.027559	0.027668	0.167245		0.029661	0.0297872	0.444353		0.029661	0.0297872	0.237135		0.036645	0.0368421	0.24646		0.036645	0.0368421	0.0918691
0.031496	0.0316206	0.162047		0.031496	0.0316206	0.177912		0.0338983	0.0340426	0.457799		0.0338983	0.0340426	0.245722		0.04188	0.0421053	0.262267		0.04188	0.0421053	0.0995837
0.035433	0.0355731	0.171727		0.035433	0.0355731	0.187752		0.0381356	0.0382979	0.469864		0.0381356	0.0382979	0.253575		0.047115	0.0473684	0.276785		0.047115	0.0473684	0.106819
0.03937	0.0395257	0.180895		0.03937	0.0395257	0.196889		0.0423729	0.0425532	0.480873		0.0423729	0.0425532	0.260879		0.05235	0.0526316	0.290305		0.05235	0.0526316	0.113669
0.043307	0.0434783	0.189762		0.043307	0.0434783	0.205423		0.0466102	0.0468085	0.491068		0.0466102	0.0468085	0.267728		0.057585	0.0578947	0.303036		0.057585	0.0578947	0.1202
0.047244	0.0474308	0.198415		0.047244	0.0474308	0.213491		0.0508475	0.0510638	0.500573		0.0508475	0.0510638	0.274193		0.06282	0.0631579	0.315088		0.06282	0.0631579	0.126466
0.051181	0.0513834	0.206871		0.051181	0.0513834	0.221181		0.0550847	0.0553191	0.509458		0.0550847	0.0553191	0.280352		0.068055	0.0684211	0.326518		0.068055	0.0684211	0.132481
0.055118	0.055336	0.215116		0.055118	0.055336	0.22848		0.059322	0.0595745	0.517732		0.059322	0.0595745	0.286178		0.07329	0.0736842	0.337365		0.07329	0.0736842	0.138255
0.059055	0.0592885	0.223108		0.059055	0.0592885	0.235392		0.0635593	0.0638298	0.525486		0.0635593	0.0638298	0.291717		0.078525	0.0789474	0.347667		0.078525	0.0789474	0.143844
0.062992	0.0632411	0.230868		0.062992	0.0632411	0.241969		0.0677966	0.0680851	0.532888		0.0677966	0.0680851	0.297081		0.08376	0.0842105	0.357501		0.08376	0.0842105	0.14927
0.066929	0.0671937	0.238466		0.066929	0.0671937	0.248269		0.0720339	0.0723404	0.539976		0.0720339	0.0723404	0.30229		0.088995	0.0894737	0.366907		0.088995	0.0894737	0.154517
0.070866	0.0711462	0.245933		0.070866	0.0711462	0.254316		0.0762712	0.0765957	0.546807		0.0762712	0.0765957	0.307362		0.09423	0.0947368	0.375889		0.09423	0.0947368	0.159586
0.074803	0.0750988	0.253278		0.074803	0.0750988	0.260136		0.0805085	0.0808511	0.553434		0.0805085	0.0808511	0.312312		0.099465	0.1	0.384455		0.099465	0.1	0.164502
0.07874	0.0790514	0.260508		0.07874	0.0790514	0.26574		0.0847458	0.0851064	0.559874		0.0847458	0.0851064	0.317166		0.1047	0.105263	0.392646		0.1047	0.105263	0.169262
0.082677	0.083004	0.267597		0.082677	0.083004	0.271134		0.088983	0.0893617	0.56613		0.088983	0.0893617	0.321923		0.109935	0.110526	0.400477		0.109935	0.110526	0.173868
0.086614	0.0869565	0.274516		0.086614	0.0869565	0.276329		0.0932203	0.093617	0.572204		0.0932203	0.093617	0.326567		0.11517	0.115789	0.407949		0.11517	0.115789	0.178352
0.090551	0.0909091	0.281275		0.090551	0.0909091	0.281348		0.0974576	0.0978723	0.57813		0.0974576	0.0978723	0.331119		0.120405	0.121053	0.415087		0.120405	0.121053	0.182721
0.094488	0.0948617	0.287911		0.094488	0.0948617	0.286216		0.101695	0.102128	0.583948		0.101695	0.102128	0.335593		0.12564	0.126316	0.421911		0.12564	0.126316	0.186985
0.098425	0.0988142	0.294418		0.098425	0.0988142	0.290943		0.105932	0.106383	0.589656		0.105932	0.106383	0.340001		0.130875	0.131579	0.428423		0.130875	0.131579	0.191149
0.102362	0.102767	0.300786		0.102362	0.102767	0.295538		0.110169	0.110638	0.59523		0.110169	0.110638	0.344334		0.13611	0.136842	0.43463		0.13611	0.136842	0.195219
0.106299	0.106719	0.306992		0.106299	0.106719	0.300004		0.114407	0.114894	0.600671		0.114407	0.114894	0.348578		0.141345	0.142105	0.440544		0.141345	0.142105	0.199201
0.110236	0.110672	0.313036		0.110236	0.110672	0.304355		0.118644	0.119149	0.606002		0.118644	0.119149	0.352745		0.14658	0.147368	0.44617		0.14658	0.147368	0.203119
0.114173	0.114625	0.318933		0.114173	0.114625	0.308605		0.122881	0.123404	0.611233		0.122881	0.123404	0.356837		0.151815	0.152632	0.451521		0.151815	0.152632	0.206985
0.11811	0.118577	0.324668		0.11811	0.118577	0.31275		0.127119	0.12766	0.616347		0.127119	0.12766	0.360845		0.15705	0.157895	0.456605		0.15705	0.157895	0.210799
0.122047	0.12253	0.330236		0.122047	0.12253	0.316811		0.131356	0.131915	0.621328		0.131356	0.131915	0.364778		0.162285	0.163158	0.461436		0.162285	0.163158	0.214576
0.125984	0.126482	0.335637		0.125984	0.126482	0.320798		0.135593	0.13617	0.626187		0.135593	0.13617	0.368635		0.16752	0.168421	0.466019		0.16752	0.168421	0.218324
0.129921	0.130435	0.340874		0.129921	0.130435	0.324707		0.139831	0.140426	0.630921		0.139831	0.140426	0.372414		0.172755	0.173684	0.470361		0.172755	0.173684	0.22205
0.133858	0.134387	0.345948		0.133858	0.134387	0.328555		0.144068	0.144681	0.635518		0.144068	0.144681	0.376116		0.17799	0.178947	0.474471		0.17799	0.178947	0.225757
0.137795	0.13834	0.350853		0.137795	0.13834	0.332346		0.148305	0.148936	0.639979		0.148305	0.148936	0.379742		0.183225	0.184211	0.478359		0.183225	0.184211	0.229459
0.141732	0.142292	0.355583		0.141732	0.142292	0.336081		0.152542	0.153191	0.644301		0.152542	0.153191	0.383303		0.18846	0.189474	0.482038		0.18846	0.189474	0.233166
0.145669	0.146245	0.360144		0.145669	0.146245	0.339768		0.15678	0.157447	0.648474		0.15678	0.157447	0.386796		0.193695	0.194737	0.485509		0.193695	0.194737	0.236885
0.149606	0.150198	0.364537		0.149606	0.150198	0.343404		0.161017	0.161702	0.652499		0.161017	0.161702	0.390222		0.19893	0.2	0.488781		0.19893	0.2	0.240615
0.153543	0.15415	0.368753		0.153543	0.15415	0.346996		0.165254	0.165957	0.656377		0.165254	0.165957	0.393592		0.204165	0.205263	0.491867		0.204165	0.205263	0.244368
0.15748	0.158103	0.372798		0.15748	0.158103	0.350545		0.169492	0.170213	0.6601		0.169492	0.170213	0.396907		0.2094	0.210526	0.494775		0.2094	0.210526	0.248156
0.161417	0.162055	0.376671		0.161417	0.162055	0.354051		0.173729	0.174468	0.663665		0.173729	0.174468	0.400168		0.214635	0.215789	0.497512		0.214635	0.215789	0.251974
0.165354	0.166008	0.380373		0.165354	0.166008	0.357516		0.177966	0.178723	0.667074		0.177966	0.178723	0.403378		0.21987	0.221053	0.500089		0.21987	0.221053	0.255826
0.169291	0.16996	0.383906		0.169291	0.16996	0.360934		0.182203	0.182979	0.670334		0.182203	0.182979	0.406548		0.225105	0.226316	0.502511		0.225105	0.226316	0.259717
0.173228	0.173913	0.387274		0.173228	0.173913	0.36431		0.186441	0.187234	0.673445		0.186441	0.187234	0.40968		0.23034	0.231579	0.504789		0.23034	0.231579	0.263649
0.177165	0.177866	0.390475		0.177165	0.177866	0.367645		0.190678	0.191489	0.676402		0.190678	0.191489	0.412775		0.235575	0.236842	0.506933		0.235575	0.236842	0.267623
0.181102	0.181818	0.393517		0.181102	0.181818	0.370933		0.194915	0.195745	0.679212		0.194915	0.195745	0.415841		0.24081	0.242105	0.508948		0.24081	0.242105	0.271637
0.185039	0.185771	0.396401		0.185039	0.185771	0.374175		0.199153	0.2	0.68188		0.199153	0.2	0.418883		0.246045	0.247368	0.510841		0.246045	0.247368	0.275689
0.188976	0.189723	0.399127		0.188976	0.189723	0.377369		0.20339	0.204255	0.68441		0.20339	0.204255	0.421902		0.25128	0.252632	0.512621		0.25128	0.252632	0.27978
0.192913	0.193676	0.401701		0.192913	0.193676	0.380514		0.207627	0.208511	0.686809		0.207627	0.208511	0.424901		0.256515	0.257895	0.514296		0.256515	0.257895	0.283905
0.19685	0.197628	0.404126		0.19685	0.197628	0.383607		0.211864	0.212766	0.689078		0.211864	0.212766	0.427882		0.26175	0.263158	0.515876		0.26175	0.263158	0.288061
0.200787	0.201581	0.406408		0.200787	0.201581	0.386646		0.216102	0.217021	0.691223		0.216102	0.217021	0.430847		0.266985	0.268421	0.517369		0.266985	0.268421	0.292244
0.204724	0.205534	0.408554		0.204724	0.205534	0.389629		0.220339	0.221277	0.693252		0.220339	0.221277	0.433793		0.27222	0.273684	0.51878		0.27222	0.273684	0.296449
0.208661	0.209486	0.410563		0.208661	0.209486	0.392555		0.224576	0.225532	0.695171		0.224576	0.225532	0.436724		0.277455	0.278947	0.520119		0.277455	0.278947	0.30067
0.212598	0.213439	0.412444		0.212598	0.213439	0.395426		0.228814	0.229787	0.696987		0.228814	0.229787	0.439644		0.28269	0.284211	0.521392		0.28269	0.284211	0.304901
0.216535	0.217391	0.414202		0.216535	0.217391	0.398244		0.233051	0.234043	0.698708		0.233051	0.234043	0.442554		0.287925	0.289474	0.522605		0.287925	0.289474	0.309141
0.220472	0.221344	0.415841		0.220472	0.221344	0.401006		0.237288	0.238298	0.700337		0.237288	0.238298	0.445449		0.29316	0.294737	0.523765		0.29316	0.294737	0.313381
0.224409	0.225296	0.417368		0.224409	0.225296	0.403716		0.241525	0.242553	0.701879		0.241525	0.242553	0.448328		0.298395	0.3	0.52488		0.298395	0.3	0.317612
0.228346	0.229249	0.418789		0.228346	0.229249	0.406373		0.245763	0.246809	0.703345		0.245763	0.246809	0.45119		0.30363	0.305263	0.525955		0.30363	0.305263	0.32183
0.232283	0.233202	0.420109		0.232283	0.233202	0.408979		0.25	0.251064	0.70474		0.25	0.251064	0.454034		0.308865	0.310526	0.526996		0.308865	0.310526	0.32603
0.23622	0.237154	0.421336		0.23622	0.237154	0.411536		0.254237	0.255319	0.706069		0.254237	0.255319	0.45686		0.3141	0.315789	0.528007		0.3141	0.315789	0.330208
0.240157	0.241107	0.422473		0.240157	0.241107	0.414043		0.258475	0.259574	0.707338		0.258475	0.259574	0.459663		0.319335	0.321053	0.528993		0.319335	0.321053	0.33436
0.244094	0.245059	0.423525		0.244094	0.245059	0.416505		0.262712	0.26383	0.708552		0.262712	0.26383	0.462441		0.32457	0.326316	0.529959		0.32457	0.326316	0.338483
0.248031	0.249012	0.424501		0.248031	0.249012	0.418923		0.266949	0.268085	0.709715		0.266949	0.268085	0.465191		0.329805	0.331579	0.530907		0.329805	0.331579	0.342572
0.251968	0.252964	0.425404		0.251968	0.252964	0.4213		0.271186	0.27234	0.71083		0.271186	0.27234	0.467915		0.33504	0.336842	0.531841		0.33504	0.336842	0.346623
0.255905	0.256917	0.426238		0.255905	0.256917	0.423639		0.275424	0.276596	0.711902		0.275424	0.276596	0.470609		0.340275	0.342105	0.532764		0.340275	0.342105	0.350635
0.259842	0.26087	0.42701		0.259842	0.26087	0.425945		0.279661	0.280851	0.712935		0.279661	0.280851	0.473272		0.34551	0.347368	0.533678		0.34551	0.347368	0.35461
0.263779	0.264822	0.427725		0.263779	0.264822	0.428218		0.283898	0.285106	0.713932		0.283898	0.285106	0.475902		0.350745	0.352632	0.534584		0.350745	0.352632	0.358543
0.267716	0.268775	0.428388		0.267716	0.268775	0.430462		0.288136	0.289362	0.714897		0.288136	0.289362	0.478498		0.35598	0.357895	0.535482		0.35598	0.357895	0.362435
0.271653	0.272727	0.429004		0.271653	0.272727	0.432679		0.292373	0.293617	0.715835		0.292373	0.293617	0.481061		0.361215	0.363158	0.536374		0.361215	0.363158	0.366289
0.27559	0.27668	0.429574		0.27559	0.27668	0.434868		0.29661	0.297872	0.716744		0.29661	0.297872	0.483588		0.36645	0.368421	0.537263		0.36645	0.368421	0.370109
0.279527	0.280632	0.430103		0.279527	0.280632	0.437035		0.300847	0.302128	0.717627		0.300847	0.302128	0.486081		0.371685	0.373684	0.538149		0.371685	0.373684	0.373892
0.283464	0.284585	0.430594		0.283464	0.284585	0.43918		0.305085	0.306383	0.718488		0.305085	0.306383	0.48854		0.37692	0.378947	0.539031		0.37692	0.378947	0.377637
0.287401	0.288538	0.431051		0.287401	0.288538	0.441306		0.309322	0.310638	0.719328		0.309322	0.310638	0.490967		0.382155	0.384211	0.539907		0.382155	0.384211	0.381349
0.291338	0.29249	0.431476		0.291338	0.29249	0.443412		0.313559	0.314894	0.72015		0.313559	0.314894	0.49336		0.38739	0.389474	0.540777		0.38739	0.389474	0.385027
0.295275	0.296443	0.431875		0.295275	0.296443	0.445502		0.317797	0.319149	0.720956		0.317797	0.319149	0.495723		0.392625	0.394737	0.541642		0.392625	0.394737	0.388675
0.299212	0.300395	0.43225		0.299212	0.300395	0.447576		0.322034	0.323404	0.721748		0.322034	0.323404	0.498061		0.39786	0.4	0.542497		0.39786	0.4	0.392296
0.303149	0.304348	0.432606		0.303149	0.304348	0.449638		0.326271	0.32766	0.722526		0.326271	0.32766	0.500377		0.403095	0.405263	0.543341		0.403095	0.405263	0.395892
0.307086	0.3083	0.432944		0.307086	0.3083	0.451691		0.330508	0.331915	0.723292		0.330508	0.331915	0.502671		0.40833	0.410526	0.544177		0.40833	0.410526	0.399466
0.311023	0.312253	0.433264		0.311023	0.312253	0.453732		0.334746	0.33617	0.724046		0.334746	0.33617	0.504945		0.413565	0.415789	0.545001		0.413565	0.415789	0.403017
0.31496	0.316206	0.433568		0.31496	0.316206	0.45576		0.338983	0.340426	0.724788		0.338983	0.340426	0.507206		0.4188	0.421053	0.545813		0.4188	0.421053	0.406548
0.318897	0.320158	0.433857		0.318897	0.320158	0.457777		0.34322	0.344681	0.72552		0.34322	0.344681	0.509458		0.424035	0.426316	0.546614		0.424035	0.426316	0.410062
0.322834	0.324111	0.434134		0.322834	0.324111	0.459783		0.347458	0.348936	0.726242		0.347458	0.348936	0.511701		0.42927	0.431579	0.547403		0.42927	0.431579	0.413563
0.326771	0.328063	0.4344		0.326771	0.328063	0.461778		0.351695	0.353191	0.726957		0.351695	0.353191	0.513939		0.434505	0.436842	0.548179		0.434505	0.436842	0.417051
0.330708	0.332016	0.434655		0.330708	0.332016	0.463762		0.355932	0.357447	0.727664		0.355932	0.357447	0.516177		0.43974	0.442105	0.548941		0.43974	0.442105	0.420526
0.334645	0.335968	0.434902		0.334645	0.335968	0.465736		0.360169	0.361702	0.728363		0.360169	0.361702	0.518413		0.444975	0.447368	0.54969		0.444975	0.447368	0.423994
0.338582	0.339921	0.435139		0.338582	0.339921	0.467699		0.364407	0.365957	0.729055		0.364407	0.365957	0.52065		0.45021	0.452632	0.550427		0.45021	0.452632	0.427457
0.342519	0.343874	0.435367		0.342519	0.343874	0.46965		0.368644	0.370213	0.72974		0.368644	0.370213	0.522891		0.455445	0.457895	0.551151		0.455445	0.457895	0.430914
0.346456	0.347826	0.435589		0.346456	0.347826	0.471586		0.372881	0.374468	0.730416		0.372881	0.374468	0.525134		0.46068	0.463158	0.551864		0.46068	0.463158	0.434367
0.350393	0.351779	0.435804		0.350393	0.351779	0.473505		0.377119	0.378723	0.731084		0.377119	0.378723	0.527382		0.465915	0.468421	0.552566		0.465915	0.468421	0.437817
0.35433	0.355731	0.436012		0.35433	0.355731	0.475407		0.381356	0.382979	0.731747		0.381356	0.382979	0.529634		0.47115	0.473684	0.553256		0.47115	0.473684	0.441269
0.358267	0.359684	0.436213		0.358267	0.359684	0.477292		0.385593	0.387234	0.732403		0.385593	0.387234	0.531887		0.476385	0.478947	0.553936		0.476385	0.478947	0.444722
0.362204	0.363636	0.436407		0.362204	0.363636	0.47916		0.38983	0.391489	0.73305		0.38983	0.391489	0.534139		0.48162	0.484211	0.554608		0.48162	0.484211	0.448176
0.366141	0.367589	0.436593		0.366141	0.367589	0.481011		0.394068	0.395745	0.733689		0.394068	0.395745	0.536386		0.486855	0.489474	0.555269		0.486855	0.489474	0.451633
0.370078	0.371542	0.436773		0.370078	0.371542	0.482841		0.398305	0.4	0.734321		0.398305	0.4	0.538627		0.49209	0.494737	0.555921		0.49209	0.494737	0.455096
0.374015	0.375494	0.436945		0.374015	0.375494	0.484651		0.402542	0.404255	0.734944		0.402542	0.404255	0.540858		0.497325	0.5	0.556566		0.497325	0.5	0.458561
0.377952	0.379447	0.437108		0.377952	0.379447	0.486442		0.40678	0.408511	0.735559		0.40678	0.408511	0.543075		0.50256	0.505263	0.557205		0.50256	0.505263	0.462027
0.381889	0.383399	0.437264		0.381889	0.383399	0.488212		0.411017	0.412766	0.736165		0.411017	0.412766	0.545279		0.507795	0.510526	0.557839		0.507795	0.510526	0.465492
0.385826	0.387352	0.437413		0.385826	0.387352	0.489962		0.415254	0.417021	0.736763		0.415254	0.417021	0.547464		0.51303	0.515789	0.558468		0.51303	0.515789	0.468957
0.389763	0.391304	0.437555		0.389763	0.391304	0.491693		0.419492	0.421277	0.73735		0.419492	0.421277	0.549624		0.518265	0.521053	0.559091		0.518265	0.521053	0.472417
0.3937	0.395257	0.437689		0.3937	0.395257	0.493407		0.423729	0.425532	0.737928		0.423729	0.425532	0.551755		0.5235	0.526316	0.559707		0.5235	0.526316	0.475872
0.397637	0.399209	0.437816		0.397637	0.399209	0.495101		0.427966	0.429787	0.738498		0.427966	0.429787	0.553857		0.528735	0.531579	0.560319		0.528735	0.531579	0.479319
0.401574	0.403162	0.437937		0.401574	0.403162	0.496777		0.432203	0.434043	0.739059		0.432203	0.434043	0.555927		0.53397	0.536842	0.560928		0.53397	0.536842	0.482755
0.405511	0.407115	0.438053		0.405511	0.407115	0.498435		0.436441	0.438298	0.739612		0.436441	0.438298	0.557966		0.539205	0.542105	0.561532		0.539205	0.542105	0.486178
0.409448	0.411067	0.438163		0.409448	0.411067	0.500077		0.440678	0.442553	0.740156		0.440678	0.442553	0.559975		0.54444	0.547368	0.562132		0.54444	0.547368	0.489586
0.413385	0.41502	0.43827		0.413385	0.41502	0.501704		0.444915	0.446809	0.740691		0.444915	0.446809	0.561952		0.549675	0.552632	0.562727		0.549675	0.552632	0.492979
0.417322	0.418972	0.438373		0.417322	0.418972	0.503314		0.449153	0.451064	0.741216		0.449153	0.451064	0.563898		0.55491	0.557895	0.563317		0.55491	0.557895	0.496355
0.421259	0.422925	0.438471		0.421259	0.422925	0.50491		0.45339	0.455319	0.741732		0.45339	0.455319	0.565817		0.560145	0.563158	0.563905		0.560145	0.563158	0.49971
0.425196	0.426877	0.438565		0.425196	0.426877	0.506491		0.457627	0.459574	0.742238		0.457627	0.459574	0.567712		0.56538	0.568421	0.564489		0.56538	0.568421	0.503045
0.429133	0.43083	0.438656		0.429133	0.43083	0.508056		0.461864	0.46383	0.742735		0.461864	0.46383	0.569581		0.570615	0.573684	0.565069		0.570615	0.573684	0.506361
0.43307	0.434783	0.438743		0.43307	0.434783	0.509606		0.466102	0.468085	0.743224		0.466102	0.468085	0.571428		0.57585	0.578947	0.565646		0.57585	0.578947	0.509662
0.437007	0.438735	0.438828		0.437007	0.438735	0.511141		0.470339	0.47234	0.743704		0.470339	0.47234	0.57326		0.581085	0.584211	0.566221		0.581085	0.584211	0.512952
0.440944	0.442688	0.438911		0.440944	0.442688	0.512662		0.474576	0.476596	0.744176		0.474576	0.476596	0.575079		0.58632	0.589474	0.566795		0.58632	0.589474	0.516234
0.444881	0.44664	0.438992		0.444881	0.44664	0.51417		0.478814	0.480851	0.744642		0.478814	0.480851	0.576887		0.591555	0.594737	0.567366		0.591555	0.594737	0.519508
0.448818	0.450593	0.439074		0.448818	0.450593	0.515665		0.483051	0.485106	0.745101		0.483051	0.485106	0.57869		0.59679	0.6	0.567935		0.59679	0.6	0.52278
0.452755	0.454545	0.439155		0.452755	0.454545	0.517147		0.487288	0.489362	0.745554		0.487288	0.489362	0.580489		0.602025	0.605263	0.568503		0.602025	0.605263	0.52606
0.456692	0.458498	0.439235		0.456692	0.458498	0.518616		0.491525	0.493617	0.746001		0.491525	0.493617	0.582288		0.60726	0.610526	0.569072		0.60726	0.610526	0.529347
0.460629	0.462451	0.439313		0.460629	0.462451	0.520072		0.495763	0.497872	0.746441		0.495763	0.497872	0.584089		0.612495	0.615789	0.569642		0.612495	0.615789	0.532647
0.464566	0.466403	0.439392		0.464566	0.466403	0.521516		0.5	0.502128	0.746875		0.5	0.502128	0.585894		0.61773	0.621053	0.570213		0.61773	0.621053	0.535966
0.468503	0.470356	0.43947		0.468503	0.470356	0.52295		0.504237	0.506383	0.747303		0.504237	0.506383	0.587702		0.622965	0.626316	0.570787		0.622965	0.626316	0.539312
0.47244	0.474308	0.439549		0.47244	0.474308	0.524375		0.508475	0.510638	0.747723		0.508475	0.510638	0.589513		0.6282	0.631579	0.571365		0.6282	0.631579	0.54269
0.476377	0.478261	0.43963		0.476377	0.478261	0.525792		0.512712	0.514894	0.748139		0.512712	0.514894	0.591328		0.633435	0.636842	0.571951		0.633435	0.636842	0.546104
0.480314	0.482213	0.439711		0.480314	0.482213	0.5272		0.516949	0.519149	0.748549		0.516949	0.519149	0.593148		0.63867	0.642105	0.572543		0.63867	0.642105	0.549555
0.484251	0.486166	0.439792		0.484251	0.486166	0.528601		0.521186	0.523404	0.748954		0.521186	0.523404	0.59497		0.643905	0.647368	0.573144		0.643905	0.647368	0.553049
0.488188	0.490119	0.439875		0.488188	0.490119	0.529993		0.525424	0.52766	0.749351		0.525424	0.52766	0.596794		0.64914	0.652632	0.573755		0.64914	0.652632	0.556586
0.492125	0.494071	0.439958		0.492125	0.494071	0.531378		0.529661	0.531915	0.749744		0.529661	0.531915	0.598616		0.654375	0.657895	0.574376		0.654375	0.657895	0.560166
0.496062	0.498024	0.440043		0.496062	0.498024	0.532758		0.533898	0.53617	0.750132		0.533898	0.53617	0.600435		0.65961	0.663158	0.575011		0.65961	0.663158	0.563793
0.499999	0.501976	0.440129		0.499999	0.501976	0.534133		0.538136	0.540426	0.750517		0.538136	0.540426	0.602248		0.664845	0.668421	0.575664		0.664845	0.668421	0.567468
0.503936	0.505929	0.440217		0.503936	0.505929	0.535504		0.542373	0.544681	0.750896		0.542373	0.544681	0.604055		0.67008	0.673684	0.576336		0.67008	0.673684	0.571187
0.507873	0.509881	0.440306		0.507873	0.509881	0.536872		0.54661	0.548936	0.751268		0.54661	0.548936	0.605853		0.675315	0.678947	0.577031		0.675315	0.678947	0.574947
0.51181	0.513834	0.440396		0.51181	0.513834	0.538235		0.550847	0.553191	0.751635		0.550847	0.553191	0.60764		0.68055	0.684211	0.57775		0.68055	0.684211	0.578744
0.515747	0.517787	0.440486		0.515747	0.517787	0.539595		0.555085	0.557447	0.751999		0.555085	0.557447	0.609412		0.685785	0.689474	0.578494		0.685785	0.689474	0.582575
0.519684	0.521739	0.440577		0.519684	0.521739	0.540954		0.559322	0.561702	0.75236		0.559322	0.561702	0.611168		0.69102	0.694737	0.579266		0.69102	0.694737	0.586436
0.523621	0.525692	0.440668		0.523621	0.525692	0.542311		0.563559	0.565957	0.75272		0.563559	0.565957	0.612909		0.696255	0.7	0.58007		0.696255	0.7	0.590322
0.527558	0.529644	0.44076		0.527558	0.529644	0.543665		0.567797	0.570213	0.753079		0.567797	0.570213	0.614634		0.70149	0.705263	0.580905		0.70149	0.705263	0.594232
0.531495	0.533597	0.440855		0.531495	0.533597	0.545014		0.572034	0.574468	0.753436		0.572034	0.574468	0.616342		0.706725	0.710526	0.581777		0.706725	0.710526	0.598157
0.535432	0.537549	0.440954		0.535432	0.537549	0.546359		0.576271	0.578723	0.753792		0.576271	0.578723	0.618031		0.71196	0.715789	0.582688		0.71196	0.715789	0.602086
0.539369	0.541502	0.441053		0.539369	0.541502	0.547703		0.580508	0.582979	0.754148		0.580508	0.582979	0.619706		0.717195	0.721053	0.583645		0.717195	0.721053	0.606018
0.543306	0.545455	0.441153		0.543306	0.545455	0.549046		0.584746	0.587234	0.754505		0.584746	0.587234	0.621366		0.72243	0.726316	0.584648		0.72243	0.726316	0.60995
0.547243	0.549407	0.441253		0.547243	0.549407	0.550388		0.588983	0.591489	0.754863		0.588983	0.591489	0.623013		0.727665	0.731579	0.585701		0.727665	0.731579	0.613874
0.55118	0.55336	0.441353		0.55118	0.55336	0.551728		0.59322	0.595745	0.755224		0.59322	0.595745	0.624648		0.7329	0.736842	0.586805		0.7329	0.736842	0.617787
0.555117	0.557312	0.441455		0.555117	0.557312	0.553064		0.597458	0.6	0.755587		0.597458	0.6	0.626275		0.738135	0.742105	0.587966		0.738135	0.742105	0.621687
0.559054	0.561265	0.441559		0.559054	0.561265	0.554399		0.601695	0.604255	0.755954		0.601695	0.604255	0.627895		0.74337	0.747368	0.589185		0.74337	0.747368	0.625566
0.562991	0.565217	0.441667		0.562991	0.565217	0.555733		0.605932	0.608511	0.756325		0.605932	0.608511	0.62951		0.748605	0.752632	0.590466		0.748605	0.752632	0.629421
0.566928	0.56917	0.441775		0.566928	0.56917	0.557069		0.610169	0.612766	0.7567		0.610169	0.612766	0.631122		0.75384	0.757895	0.591814		0.75384	0.757895	0.63325
0.570865	0.573123	0.441885		0.570865	0.573123	0.558404		0.614407	0.617021	0.757079		0.614407	0.617021	0.632736		0.759075	0.763158	0.593229		0.759075	0.763158	0.637056
0.574802	0.577075	0.441995		0.574802	0.577075	0.559739		0.618644	0.621277	0.757464		0.618644	0.621277	0.634353		0.76431	0.768421	0.594714		0.76431	0.768421	0.640829
0.578739	0.581028	0.442103		0.578739	0.581028	0.561077		0.622881	0.625532	0.757854		0.622881	0.625532	0.635978		0.769545	0.773684	0.596272		0.769545	0.773684	0.644568
0.582676	0.58498	0.442211		0.582676	0.58498	0.562421		0.627119	0.629787	0.758249		0.627119	0.629787	0.637614		0.77478	0.778947	0.597905		0.77478	0.778947	0.648271
0.586613	0.588933	0.442318		0.586613	0.588933	0.563767		0.631356	0.634043	0.758649		0.631356	0.634043	0.639262		0.780015	0.784211	0.599616		0.780015	0.784211	0.651936
0.59055	0.592885	0.442425		0.59055	0.592885	0.565115		0.635593	0.638298	0.759053		0.635593	0.638298	0.640925		0.78525	0.789474	0.601405		0.78525	0.789474	0.655564
0.594487	0.596838	0.442532		0.594487	0.596838	0.56647		0.63983	0.642553	0.759462		0.63983	0.642553	0.642606		0.790485	0.794737	0.603273		0.790485	0.794737	0.659152
0.598424	0.600791	0.442636		0.598424	0.600791	0.567832		0.644068	0.646809	0.759877		0.644068	0.646809	0.644309		0.79572	0.8	0.605222		0.79572	0.8	0.662699
0.602361	0.604743	0.44274		0.602361	0.604743	0.569204		0.648305	0.651064	0.760297		0.648305	0.651064	0.646035		0.800955	0.805263	0.607255		0.800955	0.805263	0.666204
0.606298	0.608696	0.442845		0.606298	0.608696	0.570586		0.652542	0.655319	0.760721		0.652542	0.655319	0.647786		0.80619	0.810526	0.609375		0.80619	0.810526	0.669667
0.610235	0.612648	0.442952		0.610235	0.612648	0.57198		0.65678	0.659574	0.761149		0.65678	0.659574	0.649559		0.811425	0.815789	0.611585		0.811425	0.815789	0.673086
0.614172	0.616601	0.443058		0.614172	0.616601	0.573387		0.661017	0.66383	0.761581		0.661017	0.66383	0.651356		0.81666	0.821053	0.613884		0.81666	0.821053	0.676468
0.618109	0.620553	0.443166		0.618109	0.620553	0.574809		0.665254	0.668085	0.762017		0.665254	0.668085	0.653179		0.821895	0.826316	0.616271		0.821895	0.826316	0.679819
0.622046	0.624506	0.443275		0.622046	0.624506	0.57625		0.669492	0.67234	0.762458		0.669492	0.67234	0.655026		0.82713	0.831579	0.618752		0.82713	0.831579	0.683133
0.625983	0.628458	0.443384		0.625983	0.628458	0.57771		0.673729	0.676596	0.762902		0.673729	0.676596	0.656896		0.832365	0.836842	0.621332		0.832365	0.836842	0.686411
0.62992	0.632411	0.443492		0.62992	0.632411	0.579194		0.677966	0.680851	0.763354		0.677966	0.680851	0.658786		0.8376	0.842105	0.624011		0.8376	0.842105	0.68967
0.633857	0.636364	0.4436		0.633857	0.636364	0.580702		0.682203	0.685106	0.763814		0.682203	0.685106	0.660697		0.842835	0.847368	0.626789		0.842835	0.847368	0.692912
0.637794	0.640316	0.443709		0.637794	0.640316	0.582236		0.686441	0.689362	0.764279		0.686441	0.689362	0.662625		0.84807	0.852632	0.629673		0.84807	0.852632	0.69614
0.641731	0.644269	0.443819		0.641731	0.644269	0.583796		0.690678	0.693617	0.764753		0.690678	0.693617	0.664566		0.853305	0.857895	0.632673		0.853305	0.857895	0.699375
0.645668	0.648221	0.443931		0.645668	0.648221	0.585384		0.694915	0.697872	0.765239		0.694915	0.697872	0.666519		0.85854	0.863158	0.635789		0.85854	0.863158	0.702627
0.649605	0.652174	0.444045		0.649605	0.652174	0.587		0.699153	0.702128	0.765733		0.699153	0.702128	0.668481		0.863775	0.868421	0.63904		0.863775	0.868421	0.705904
0.653542	0.656126	0.444164		0.653542	0.656126	0.588644		0.70339	0.706383	0.766238		0.70339	0.706383	0.670445		0.86901	0.873684	0.64244		0.86901	0.873684	0.70921
0.657479	0.660079	0.444289		0.657479	0.660079	0.590318		0.707627	0.710638	0.766756		0.707627	0.710638	0.672412		0.874245	0.878947	0.645978		0.874245	0.878947	0.712571
0.661416	0.664032	0.444419		0.661416	0.664032	0.592023		0.711864	0.714894	0.767289		0.711864	0.714894	0.674378		0.87948	0.884211	0.649662		0.87948	0.884211	0.716023
0.665353	0.667984	0.444558		0.665353	0.667984	0.593757		0.716102	0.719149	0.767839		0.716102	0.719149	0.676341		0.884715	0.889474	0.653521		0.884715	0.889474	0.719593
0.66929	0.671937	0.444707		0.66929	0.671937	0.595519		0.720339	0.723404	0.768407		0.720339	0.723404	0.678301		0.88995	0.894737	0.657579		0.88995	0.894737	0.72329
0.673227	0.675889	0.444866		0.673227	0.675889	0.59731		0.724576	0.72766	0.768994		0.724576	0.72766	0.680254		0.895185	0.9	0.661845		0.895185	0.9	0.727129
0.677164	0.679842	0.445036		0.677164	0.679842	0.599131		0.728814	0.731915	0.769601		0.728814	0.731915	0.682199		0.90042	0.905263	0.666344		0.90042	0.905263	0.731157
0.681101	0.683794	0.445221		0.681101	0.683794	0.600981		0.733051	0.73617	0.770233		0.733051	0.73617	0.684139		0.905655	0.910526	0.6711		0.905655	0.910526	0.73544
0.685038	0.687747	0.445422		0.685038	0.687747	0.60286		0.737288	0.740426	0.77089		0.737288	0.740426	0.686071		0.91089	0.915789	0.67614		0.91089	0.915789	0.740015
0.688975	0.6917	0.44564		0.688975	0.6917	0.604767		0.741525	0.744681	0.771574		0.741525	0.744681	0.688001		0.916125	0.921053	0.681494		0.916125	0.921053	0.744897
0.692912	0.695652	0.445878		0.692912	0.695652	0.6067		0.745763	0.748936	0.772289		0.745763	0.748936	0.689931		0.92136	0.926316	0.687198		0.92136	0.926316	0.750142
0.696849	0.699605	0.446139		0.696849	0.699605	0.60866		0.75	0.753191	0.773038		0.75	0.753191	0.691864		0.926595	0.931579	0.693312		0.926595	0.931579	0.755829
0.700786	0.703557	0.446425		0.700786	0.703557	0.610645		0.754237	0.757447	0.77382		0.754237	0.757447	0.693806		0.93183	0.936842	0.699905		0.93183	0.936842	0.762035
0.704723	0.70751	0.446739		0.704723	0.70751	0.612656		0.758475	0.761702	0.774634		0.758475	0.761702	0.695761		0.937065	0.942105	0.707096		0.937065	0.942105	0.768824
0.70866	0.711462	0.447082		0.70866	0.711462	0.614694		0.762712	0.765957	0.775486		0.762712	0.765957	0.697735		0.9423	0.947368	0.714968		0.9423	0.947368	0.776288
0.712597	0.715415	0.447459		0.712597	0.715415	0.61676		0.766949	0.770213	0.776378		0.766949	0.770213	0.699736		0.947535	0.952632	0.723569		0.947535	0.952632	0.784514
0.716534	0.719368	0.447874		0.716534	0.719368	0.618853		0.771186	0.774468	0.777308		0.771186	0.774468	0.701766		0.95277	0.957895	0.733108		0.95277	0.957895	0.793561
0.720471	0.72332	0.44833		0.720471	0.72332	0.620971		0.775424	0.778723	0.778281		0.775424	0.778723	0.703835		0.958005	0.963158	0.74381		0.958005	0.963158	0.803603
0.724408	0.727273	0.448828		0.724408	0.727273	0.623116		0.779661	0.782979	0.779299		0.779661	0.782979	0.705951		0.96324	0.968421	0.755892		0.96324	0.968421	0.814903
0.728345	0.731225	0.449372		0.728345	0.731225	0.625291		0.783898	0.787234	0.780363		0.783898	0.787234	0.708118		0.968475	0.973684	0.769801		0.968475	0.973684	0.827819
0.732282	0.735178	0.449966		0.732282	0.735178	0.627493		0.788136	0.791489	0.781472		0.788136	0.791489	0.710348		0.97371	0.978947	0.786403		0.97371	0.978947	0.842904
0.736219	0.73913	0.450611		0.736219	0.73913	0.629723		0.792373	0.795745	0.782629		0.792373	0.795745	0.712651		0.978945	0.984211	0.807016		0.978945	0.984211	0.861178
0.740156	0.743083	0.451312		0.740156	0.743083	0.631983		0.79661	0.8	0.783837		0.79661	0.8	0.715036		0.98418	0.989474	0.83571		0.98418	0.989474	0.88553
0.744093	0.747036	0.452074		0.744093	0.747036	0.634272		0.800847	0.804255	0.785097		0.800847	0.804255	0.717509		0.989415	0.994737	0.882844		0.989415	0.994737	0.92194
0.74803	0.750988	0.452903		0.74803	0.750988	0.636591		0.805085	0.808511	0.786408		0.805085	0.808511	0.720075		0.99465	1	1		0.99465	1	1
0.751967	0.754941	0.453799		0.751967	0.754941	0.63894		0.809322	0.812766	0.787774		0.809322	0.812766	0.722741
0.755904	0.758893	0.454763		0.755904	0.758893	0.641319		0.813559	0.817021	0.789195		0.813559	0.817021	0.725518
0.759841	0.762846	0.4558		0.759841	0.762846	0.643727		0.817797	0.821277	0.790674		0.817797	0.821277	0.728411
0.763778	0.766798	0.456916		0.763778	0.766798	0.646165		0.822034	0.825532	0.792214		0.822034	0.825532	0.731424
0.767715	0.770751	0.458121		0.767715	0.770751	0.648632		0.826271	0.829787	0.793815		0.826271	0.829787	0.734569
0.771652	0.774704	0.459415		0.771652	0.774704	0.651131		0.830508	0.834043	0.795481		0.830508	0.834043	0.737849
0.775589	0.778656	0.4608		0.775589	0.778656	0.653662		0.834746	0.838298	0.797217		0.834746	0.838298	0.741265
0.779526	0.782609	0.462279		0.779526	0.782609	0.656226		0.838983	0.842553	0.799023		0.838983	0.842553	0.744824
0.783463	0.786561	0.463859		0.783463	0.786561	0.658818		0.84322	0.846809	0.800901		0.84322	0.846809	0.748525
0.7874	0.790514	0.465543		0.7874	0.790514	0.661441		0.847458	0.851064	0.802853		0.847458	0.851064	0.75237
0.791337	0.794466	0.467336		0.791337	0.794466	0.664098		0.851695	0.855319	0.804878		0.851695	0.855319	0.75636
0.795274	0.798419	0.46924		0.795274	0.798419	0.666792		0.855932	0.859574	0.806978		0.855932	0.859574	0.760491
0.799211	0.802372	0.47126		0.799211	0.802372	0.669519		0.860169	0.86383	0.809161		0.860169	0.86383	0.764769
0.803148	0.806324	0.473403		0.803148	0.806324	0.672281		0.864407	0.868085	0.811429		0.864407	0.868085	0.76919
0.807085	0.810277	0.475673		0.807085	0.810277	0.675086		0.868644	0.87234	0.813779		0.868644	0.87234	0.77374
0.811022	0.814229	0.478068		0.811022	0.814229	0.677927		0.872881	0.876596	0.816219		0.872881	0.876596	0.778422
0.814959	0.818182	0.480591		0.814959	0.818182	0.680803		0.877119	0.880851	0.818751		0.877119	0.880851	0.783237
0.818896	0.822134	0.483251		0.818896	0.822134	0.683722		0.881356	0.885106	0.821371		0.881356	0.885106	0.788176
0.822833	0.826087	0.486048		0.822833	0.826087	0.686683		0.885593	0.889362	0.824086		0.885593	0.889362	0.79323
0.82677	0.83004	0.48898		0.82677	0.83004	0.689687		0.88983	0.893617	0.8269		0.88983	0.893617	0.798402
0.830707	0.833992	0.492052		0.830707	0.833992	0.692734		0.894068	0.897872	0.829811		0.894068	0.897872	0.803681
0.834644	0.837945	0.495269		0.834644	0.837945	0.69583		0.898305	0.902128	0.832827		0.898305	0.902128	0.809059
0.838581	0.841897	0.498633		0.838581	0.841897	0.698972		0.902542	0.906383	0.835943		0.902542	0.906383	0.814531
0.842518	0.84585	0.502145		0.842518	0.84585	0.70216		0.90678	0.910638	0.839162		0.90678	0.910638	0.820083
0.846455	0.849802	0.505806		0.846455	0.849802	0.705407		0.911017	0.914894	0.842482		0.911017	0.914894	0.825714
0.850392	0.853755	0.509618		0.850392	0.853755	0.708704		0.915254	0.919149	0.845917		0.915254	0.919149	0.831424
0.854329	0.857708	0.513581		0.854329	0.857708	0.71205		0.919491	0.923404	0.849488		0.919491	0.923404	0.837202
0.858266	0.86166	0.517694		0.858266	0.86166	0.715448		0.923729	0.92766	0.853193		0.923729	0.92766	0.843077
0.862203	0.865613	0.521958		0.862203	0.865613	0.718897		0.927966	0.931915	0.857036		0.927966	0.931915	0.849041
0.86614	0.869565	0.526384		0.86614	0.869565	0.722401		0.932203	0.93617	0.861013		0.932203	0.93617	0.855055
0.870077	0.873518	0.530968		0.870077	0.873518	0.725966		0.936441	0.940426	0.865131		0.936441	0.940426	0.861146
0.874014	0.87747	0.5357		0.874014	0.87747	0.729588		0.940678	0.944681	0.869441		0.940678	0.944681	0.867343
0.877951	0.881423	0.540585		0.877951	0.881423	0.733275		0.944915	0.948936	0.873977		0.944915	0.948936	0.873678
0.881888	0.885375	0.545634		0.881888	0.885375	0.737043		0.949153	0.953191	0.878769		0.949153	0.953191	0.880176
0.885825	0.889328	0.550849		0.885825	0.889328	0.740877		0.95339	0.957447	0.883839		0.95339	0.957447	0.886832
0.889762	0.893281	0.556217		0.889762	0.893281	0.744774		0.957627	0.961702	0.889202		0.957627	0.961702	0.893684
0.893699	0.897233	0.561747		0.893699	0.897233	0.748744		0.961864	0.965957	0.894942		0.961864	0.965957	0.900743
0.897636	0.901186	0.567458		0.897636	0.901186	0.752805		0.966102	0.970213	0.901148		0.966102	0.970213	0.908109
0.901573	0.905138	0.573352		0.901573	0.905138	0.756961		0.970339	0.974468	0.907853		0.970339	0.974468	0.915884
0.90551	0.909091	0.579424		0.90551	0.909091	0.761206		0.974576	0.978723	0.915267		0.974576	0.978723	0.924037
0.909447	0.913043	0.585684		0.909447	0.913043	0.765548		0.978814	0.982979	0.923622		0.978814	0.982979	0.932829
0.913384	0.916996	0.59215		0.913384	0.916996	0.769998		0.983051	0.987234	0.933517		0.983051	0.987234	0.942723
0.917321	0.920949	0.598838		0.917321	0.920949	0.774581		0.987288	0.991489	0.946067		0.987288	0.991489	0.954343
0.921258	0.924901	0.605767		0.921258	0.924901	0.779343		0.991525	0.995745	0.964144		0.991525	0.995745	0.970378
0.925195	0.928854	0.612953		0.925195	0.928854	0.784273		0.995763	1	1		0.995763	1	1
0.929132	0.932806	0.620407		0.929132	0.932806	0.789346
0.933069	0.936759	0.628164		0.933069	0.936759	0.794612
0.937006	0.940711	0.63625		0.937006	0.940711	0.800082
0.940943	0.944664	0.644716		0.940943	0.944664	0.80577
0.94488	0.948617	0.653668		0.94488	0.948617	0.811744
0.948817	0.952569	0.663225		0.948817	0.952569	0.818091
0.952754	0.956522	0.673417		0.952754	0.956522	0.824817
0.956691	0.960474	0.684375		0.956691	0.960474	0.831971
0.960628	0.964427	0.696188		0.960628	0.964427	0.839628
0.964565	0.968379	0.708965		0.964565	0.968379	0.84782
0.968502	0.972332	0.723175		0.968502	0.972332	0.856721
0.972439	0.976285	0.739312		0.972439	0.976285	0.866546
0.976376	0.980237	0.757871		0.976376	0.980237	0.877517
0.980313	0.98419	0.780039		0.980313	0.98419	0.890247
0.98425	0.988142	0.807224		0.98425	0.988142	0.905395
0.988187	0.992095	0.842362		0.988187	0.992095	0.92401
0.992124	0.996047	0.893961		0.992124	0.996047	0.949574
0.996061	1	1		0.996061	1	1

[truncated: 6 more sheets: Supp. Fig. 6a, Supp. Fig. 6b, Supp. Fig. 6c, Supp. Fig. 6f, Supp. Fig. 7a, Supp. Fig. 7f]
